# Supplementary material for: Variation and prognostic potential of the gut antibiotic resistome in the FINRISK 2002 cohort
Source: Nat Commun. 2025 Jul 1;16:5963. doi: 10.1038/s41467-025-61137-x (PMC12214822; doi:10.1038/s41467-025-61137-x)
Supplement: Supplementary file 3 — Supplementary Dataset 1 [file 41467_2025_61137_MOESM3_ESM.xlsx]

## Sheet: Caption
Data S1. Linear models with ARG load/diversity and participant level data or bacterial families
Sheet	Description
ARG load, controlled	Associations between ARG load and participant covariates, controlled for prior antibiotic use
ARG load, not controlled	Associations between ARG load and participant covariates, not controlled for prior antibiotic use
ARG diversity, not controlled	Associations between ARG diversity and participant covariates, not controlled for antibiotic use
Bacterial family and ARG load	Association between ARG load, and species and ARG diversity and prevalent microbial families using Kendall's tau; FDR correction; no covariates
Women, ARG load, controlled for AB	Associations between ARG load and participant covariates in women, controlled for prior antibiotic use
Women, ARG load, not controlled	Associations between ARG load and participant covariates in women, not controlled for prior antibiotic use
Covariate coding in these sheets are described below with examples
Covariate example	Abbreviations
PREVAL_MACE_PAD	PREVAL = Prior, DRUGS: ( any events since 1995 for drug purchases (KELA drug purchases registry) OR DIAGNOSES: any events since 1968 or birth year for diagnoses in inpatiet care registry (HILMO), or specialized outpatient care registry (HILMO, starting 1998), supplemented with drug reimbursement data (KELA 1969)
BL_USE_RX_C10	BL = recent reimbursement (6 months before sampling, for drug reimbursements)
BL_USE_RX_C10	RX = designates variate is a drug, ATC class /abbreviation for the included drug combinations
KY100_12	KY100 = designates food frequency questionnaire, See Methods for details
Column explanations in these sheets are descibed below:
FDR	p-value adjusted for multiple testing using FDR
Covariate	Covariate code
Covariate explanation	Explanation for the covariate code for without interpretable abreviations
Family	Bacterial family identified using MetaPhlAn3
Estimate	Estimate for association with log10(ARG load), and estimate for ARG diversity
CI2.5	Lower bound of 95% CI
CI97.5	Upper bound for 95% CI
exp_Estimate	Exponent of estimate (10^estimate), reported in text as percentages, for example 1.08 equals 8% increase, 0.88 equals 12% decrease
exp_CI2.5	Exponent of lower bound of 95% CI (10^CI2.5), , reported in text as percentages, for example 1.08 equals 8% increase, 0.88 equals 12% decrease
exp_CI97.5	Exponent of upper bound of 95% CI (10^CI97.5), reported in text as percentages, for example 1.08 equals 8% increase, 0.88 equals 12% decrease
% change	Percent change related to the exponent of estimate
% change CI2.5	Respective lower bound of 95% CI
% change CI97.5	Respective upper bound if 95% CI

## Sheet: ARG load, controlled for AB
Covariate	Covariate explanation	Category	Estimate	CI2.5	CI97.5	exp_Estimate	exp_CI2.5	exp_CI97.5	% change	% change CI2.5	% change CI97.5	FDR
EAST	Region, 1=EASTern Finland, 0=WESTern Finland	Geography	-0.0545	-0.0671	-0.042	0.882	0.857	0.908	-11.8	-14.3	-9.2	2.18e-15
vaesto	Population density/km2		0.0246	0.0184	0.0308	1.06	1.04	1.07	6	4	7	5.54e-13
MEN	Men=1, Women=0	Demography	-0.0388	-0.0506	-0.0269	0.915	0.89	0.94	-8.5	-11	-6	5.31e-09
KY100_21	Poultry meat	Diet	0.0178	0.012	0.0236	1.04	1.03	1.06	4	3	6	5.33e-08
TULOT	Income class, larger number =larger income	Demography	0.00827	0.0055	0.011	1.02	1.01	1.03	2	1	3	1.15e-07
PREVAL_RX_R		Prior drug use (any purchases in the past 7 years) ATC class R	0.0391	0.0256	0.0526	1.09	1.06	1.13	9	6	13	2.11e-07
KY100_14	Fresh salad, fresh vegetables	Diet	0.0134	0.00876	0.018	1.03	1.02	1.04	3	2	4	2.11e-07
PREVAL_RX_G03		Prior drug use (any purchases in the past 7 years) ATC class G03	0.0357	0.0216	0.0498	1.09	1.05	1.12	9	5	12	8.02e-06
PREVAL_RX_G		Prior drug use (any purchases in the past 7 years) ATC class G	0.0332	0.0202	0.0463	1.08	1.05	1.11	8	5	11	8.02e-06
KY100_12	Cooked or mashed potatoes	Diet	-0.0148	-0.021	-0.00861	0.966	0.953	0.98	-3.4	-4.7	-2	3.21e-05
PREVAL_RX_A07_NEVT		Drug purchase, nr of events	0.00484	0.00273	0.00695	1.01	1.01	1.02	1	1	2	7.01e-05
PREVAL_RX_A07		Prior drug use (any purchases in the past 7 years) ATC class A07	0.028	0.0155	0.0405	1.07	1.04	1.1	7	4	10	0.000106
KOULGR	Years at school tertiles, adjusted for birth cohort, 1=low,2=medium,3=high	Demography	0.0159	0.00876	0.023	1.04	1.02	1.05	4	2	5	0.000106
KY100_24	sausages (e.g. salami, gotler sausage)	Diet	-0.00751	-0.011	-0.00401	0.983	0.975	0.991	-1.7	-2.5	-0.9	0.000208
KY100_5	Porridges	Diet	-0.00697	-0.0104	-0.00357	0.984	0.976	0.992	-1.6	-2.4	-0.8	0.00042
PREVAL_RX_G03C		Prior drug use (any purchases in the past 7 years) ATC class G03C	0.0359	0.0181	0.0537	1.09	1.04	1.13	9	4	13	0.000532
BMI	Body mass index	Health	-0.00237	-0.00363	-0.0011	0.995	0.992	0.997	-0.5	-0.8	-0.3	0.00163
BL_USE_RX_G		Baseline drug use (any purchases in the past 6 months) ATC class G	0.0298	0.0131	0.0465	1.07	1.03	1.11	7	3	11	0.00251
BL_USE_RX_G03		Baseline drug use (any purchases in the past 6 months) ATC class G03	0.031	0.0135	0.0486	1.07	1.03	1.12	7	3	12	0.00251
PREVAL_RX_A		Prior drug use (any purchases in the past 7 years) ATC class A	0.0245	0.0107	0.0383	1.06	1.03	1.09	6	3	9	0.00251
PREVAL_RX_M		Prior drug use (any purchases in the past 7 years) ATC class M	0.022	0.00953	0.0345	1.05	1.02	1.08	5	2	8	0.00251
KY100_9	low-fat cheese	Diet	0.00563	0.00245	0.00881	1.01	1.01	1.02	1	1	2	0.00251
PREVAL_RX_G_NEVT		Drug purchase, nr of events	0.00116	0.0005	0.00181	1	1	1	0	0	0	0.00251
KY100_23	Sausages, wieners	Diet	-0.00933	-0.0146	-0.00406	0.979	0.967	0.991	-2.1	-3.3	-0.9	0.00251
KY100_15	Cooked vegetables	Diet	0.00745	0.00319	0.0117	1.02	1.01	1.03	2	1	3	0.00265
PREVAL_ANTI_INFMEDS_M01sub		Prior drug use (any purchases in the past 7 years) ATC class A	0.0204	0.00819	0.0326	1.05	1.02	1.08	5	2	8	0.00443
KY100_1	Rye bread, rye crisp	Diet	-0.00834	-0.0136	-0.00309	0.981	0.969	0.993	-1.9	-3.1	-0.7	0.00751
PREVAL_RX_N05		Prior drug use (any purchases in the past 7 years) ATC class N05	0.0279	0.0101	0.0456	1.07	1.02	1.11	7	2	11	0.00809
PREVAL_RX_D		Prior drug use (any purchases in the past 7 years) ATC class D	0.022	0.00795	0.0362	1.05	1.02	1.09	5	2	9	0.00823
BL_USE_RX_G03C		Baseline drug use (any purchases in the past 6 months) ATC class G03C	0.0367	0.0125	0.0608	1.09	1.03	1.15	9	3	15	0.0104
PREVAL_RX_ANTI_INFMEDS_M01sub		Prior drug use (any purchases in the past 7 years) ATC class ANTI ATC class INFMEDS ATC class M01sub	0.0185	0.00636	0.0307	1.04	1.01	1.07	4	1	7	0.0104
KY100_18	Fresh or frozen berries	Diet	-0.00588	-0.00978	-0.00198	0.987	0.978	0.995	-1.3	-2.2	-0.5	0.0106
PREVAL_ASTHMA	Asthma	Health	0.0333	0.0111	0.0554	1.08	1.03	1.14	8	3	14	0.0108
KY100_4	Sweet coffeebread or pies	Diet	-0.00604	-0.0101	-0.00198	0.986	0.977	0.995	-1.4	-2.3	-0.5	0.0115
PREVAL_RX_R_NEVT		Drug purchase, nr of events	0.000673	0.000206	0.00114	1	1	1	0	0	0	0.0148
PREVAL_RX_H02AB		Prior drug use (any purchases in the past 7 years) ATC class H02AB	0.0364	0.0101	0.0626	1.09	1.02	1.16	9	2	16	0.0201
PREVAL_ASTHMA_COPD	Asthma + COPD	PREVAL ATC class ASTHMA ATC class COPD	0.0292	0.00724	0.0511	1.07	1.02	1.12	7	2	12	0.0269
PREVAL_RX_A_NEVT		Drug purchase, nr of events	0.000955	0.000227	0.00168	1	1	1	0	0	0	0.0292
KOL	Cholesterol, total	Health	-0.00726	-0.0128	-0.00168	0.983	0.971	0.996	-1.7	-2.9	-0.4	0.0302
KY100_16	Vegetarian foods	Diet	0.005	0.0011	0.0089	1.01	1	1.02	1	0	2	0.0324
KY100_7	Macaroni, pasta or rice	Diet	0.007	0.00139	0.0126	1.02	1	1.03	2	0	3	0.0384
PREVAL_RX_H		Prior drug use (any purchases in the past 7 years) ATC class H	0.0243	0.00453	0.0441	1.06	1.01	1.11	6	1	11	0.0416
PREVAL_RX_N		Prior drug use (any purchases in the past 7 years) ATC class N	0.0159	0.00254	0.0292	1.04	1.01	1.07	4	1	7	0.0496
KY100_27	Chocolate	Diet	0.00612	0.000963	0.0113	1.01	1	1.03	1	0	3	0.0496
BL_USE_RX_R		Baseline drug use (any purchases in the past 6 months) ATC class R	0.0236	0.00331	0.0439	1.06	1.01	1.11	6	1	11	0.053
PREVAL_RX_G03F		Prior drug use (any purchases in the past 7 years) ATC class G03F	0.0251	0.00349	0.0467	1.06	1.01	1.11	6	1	11	0.053
Species_diversity		Species ATC class diversity	0.0167	0.00236	0.031	1.04	1.01	1.07	4	1	7	0.053
BL_AGE	Baseline age		-0.00052	-0.00097	-6.3e-05	0.999	0.998	1	-0.1	-0.2	0	0.0583
BL_USE_RX_A		Baseline drug use (any purchases in the past 6 months) ATC class A	0.024	0.00233	0.0457	1.06	1.01	1.11	6	1	11	0.0666
HFC_score	Healthy food score, Koponen et al,. 2021	Diet	7.69e-05	4.42e-06	0.000149	1	1	1	0	0	0	0.0812
PREVAL_MSKEL_ANYFRAC		PREVAL ATC class MSKEL ATC class ANYFRAC	-0.0223	-0.0433	-0.00124	0.95	0.905	0.997	-5	-9.5	-0.3	0.0812
KY100_17	Fruits	Diet	0.00457	0.000169	0.00897	1.01	1	1.02	1	0	2	0.0877
KY100_37	Fast food	Diet	0.0093	-0.00025	0.0188	1.02	0.999	1.04	2	-0.1	4	0.116
V2	Sequencing library size, millions of reads		0.00543	-0.00019	0.011	1.01	1	1.03	1	0	3	0.117
PREVAL_RX_ANTI_INFMEDS_M01sub_NEVT		Drug purchase, nr of events	0.00112	-8e-05	0.00232	1	1	1.01	0	0	1	0.134
PREVAL_RX_D_NEVT		Drug purchase, nr of events	0.00147	-0.00015	0.0031	1	1	1.01	0	0	1	0.147
PREVAL_HIBP		PREVAL ATC class HIBP	-0.0161	-0.034	0.00176	0.964	0.925	1	-3.6	-7.5	0	0.147
KY100_31	Salty snacks	Diet	0.0074	-0.00101	0.0158	1.02	0.998	1.04	2	-0.2	4	0.159
BL_USE_RX_N		Baseline drug use (any purchases in the past 6 months) ATC class N	0.0164	-0.00282	0.0356	1.04	0.994	1.09	4	-0.6	9	0.172
KY100_8	cultured milk or yoghurt	Diet	0.00292	-0.00049	0.00632	1.01	0.999	1.01	1	-0.1	1	0.172
PREVAL_RX_A02		Prior drug use (any purchases in the past 7 years) ATC class A02	0.0138	-0.00264	0.0303	1.03	0.994	1.07	3	-0.6	7	0.179
KY100_6	Muesli or cereal	Diet	0.00327	-0.00073	0.00727	1.01	0.998	1.02	1	-0.2	2	0.192
KY100_10	Other cheeses	Diet	-0.00266	-0.00606	0.000742	0.994	0.986	1	-0.6	-1.4	0	0.217
KY100_29	Sugared soft drinks	Diet	-0.00321	-0.00746	0.00104	0.993	0.983	1	-0.7	-1.7	0	0.236
KY100_13	fried potatoes or french fries	Diet	-0.00464	-0.011	0.00174	0.989	0.975	1	-1.1	-2.5	0	0.258
BL_USE_RX_ANTI_INFMEDS_M01sub		Baseline drug use (any purchases in the past 6 months) ATC class ANTI ATC class INFMEDS ATC class M01sub	0.0151	-0.00621	0.0364	1.04	0.986	1.09	4	-1.4	9	0.272
BL_USE_RX_L		Baseline drug use (any purchases in the past 6 months) ATC class L	-0.0445	-0.109	0.0196	0.903	0.779	1.05	-9.7	-22.1	5	0.282
BL_USE_RX_G03F		Baseline drug use (any purchases in the past 6 months) ATC class G03F	0.018	-0.00861	0.0447	1.04	0.98	1.11	4	-2	11	0.296
KY100_19	Fruit and berry juices	Diet	-0.00235	-0.00591	0.0012	0.995	0.986	1	-0.5	-1.4	0	0.303
PREVAL_MACE		Health	-0.0175	-0.0438	0.0088	0.96	0.904	1.02	-4	-9.6	2	0.303
PREVAL_RX_S		Prior drug use (any purchases in the past 7 years) ATC class S	0.0136	-0.0072	0.0343	1.03	0.984	1.08	3	-1.6	8	0.308
KY100_22	Meat dishes	Diet	-0.00365	-0.00931	0.00202	0.992	0.979	1	-0.8	-2.1	0	0.313
KY100_35	Store bought ready-to-eat meals	Diet	-0.00377	-0.00971	0.00217	0.991	0.978	1.01	-0.9	-2.2	1	0.318
KY100_2	Dark wheat bread, mixed grain bread	Diet	0.00252	-0.0015	0.00654	1.01	0.997	1.02	1	-0.3	2	0.323
BL_USE_ANTI_INFMEDS_M01sub		Baseline drug use (any purchases in the past 6 months) ATC class M01	0.0127	-0.00816	0.0336	1.03	0.981	1.08	3	-1.9	8	0.338
PREVAL_RX_C07		Prior drug use (any purchases in the past 7 years) ATC class C07	-0.00893	-0.0253	0.00744	0.98	0.943	1.02	-2	-5.7	2	0.408
PREVAL_MACE_PAD		PREVAL ATC class MACE ATC class PAD	-0.0131	-0.0386	0.0125	0.97	0.915	1.03	-3	-8.5	3	0.447
PREVAL_RX_N_NEVT		Drug purchase, nr of events	0.000178	-0.00019	0.000547	1	1	1	0	0	0	0.481
PREVAL_RX_M_NEVT		Drug purchase, nr of events	0.000398	-0.00044	0.00123	1	0.999	1	0	-0.1	0	0.483
BL_USE_RX_C07		Baseline drug use (any purchases in the past 6 months) ATC class C07	-0.00819	-0.0276	0.0112	0.981	0.938	1.03	-1.9	-6.2	3	0.557
KY100_26	Eggs	Diet	0.00226	-0.0034	0.00791	1.01	0.992	1.02	1	-0.8	2	0.577
PREVAL_MENTALDIS	Mental disease	Health	-0.00852	-0.0297	0.0127	0.981	0.934	1.03	-1.9	-6.6	3	0.577
KY100_28	Candy	Diet	0.00178	-0.00292	0.00649	1	0.993	1.02	0	-0.7	2	0.6
BL_USE_RX_C		Baseline drug use (any purchases in the past 6 months) ATC class C	-0.00498	-0.0196	0.00967	0.989	0.956	1.02	-1.1	-4.4	2	0.655
PREVAL_RX_N06		Prior drug use (any purchases in the past 7 years) ATC class N06	0.00602	-0.0126	0.0247	1.01	0.971	1.06	1	-2.9	6	0.675
PREVAL_RX_C03		Prior drug use (any purchases in the past 7 years) ATC class C03	0.00711	-0.0167	0.0309	1.02	0.962	1.07	2	-3.8	7	0.708
BL_USE_RX_M		Baseline drug use (any purchases in the past 6 months) ATC class M	0.00498	-0.013	0.0229	1.01	0.971	1.05	1	-2.9	5	0.729
PREVAL_RX_C09		Prior drug use (any purchases in the past 7 years) ATC class C09	-0.00533	-0.0246	0.014	0.988	0.945	1.03	-1.2	-5.5	3	0.729
KY100_30	Low-calory soft drinks	Diet	0.00126	-0.00356	0.00608	1	0.992	1.01	0	-0.8	1	0.745
PREVAL_RX_G03D		Prior drug use (any purchases in the past 7 years) ATC class G03D	0.00559	-0.02	0.0311	1.01	0.955	1.07	1	-4.5	7	0.809
PREVAL_RX_C		Prior drug use (any purchases in the past 7 years) ATC class C	-0.00265	-0.0158	0.0105	0.994	0.964	1.02	-0.6	-3.6	2	0.824
PREVAL_K11_APPENDIX	Appendicitis	Health	-0.00523	-0.0314	0.021	0.988	0.93	1.05	-1.2	-7	5	0.824
PREVAL_RX_C01		Prior drug use (any purchases in the past 7 years) ATC class C01	0.00354	-0.0201	0.0272	1.01	0.955	1.06	1	-4.5	6	0.869
KY100_3	White bread	Diet	0.000734	-0.00378	0.00524	1	0.991	1.01	0	-0.9	1	0.869
BL_USE_RX_C10		Baseline drug use (any purchases in the past 6 months) ATC class C10	-0.00342	-0.0261	0.0193	0.992	0.942	1.05	-0.8	-5.8	5	0.869
BL_USE_RX_C10A		Baseline drug use (any purchases in the past 6 months) ATC class C10A	-0.00342	-0.0261	0.0193	0.992	0.942	1.05	-0.8	-5.8	5	0.869
PREVAL_IHD	Incident heart disease	Health	-0.00367	-0.0287	0.0213	0.992	0.936	1.05	-0.8	-6.4	5	0.869
PREVAL_RX_C08		Prior drug use (any purchases in the past 7 years) ATC class C08	0.00331	-0.0207	0.0273	1.01	0.954	1.06	1	-4.6	6	0.875
KY100_25	cold meat cuts (cooked ham)	Diet	-0.00045	-0.00432	0.00342	0.999	0.99	1.01	-0.1	-1	1	0.877
PREVAL_RX_C10AA		Prior drug use (any purchases in the past 7 years) ATC class C10AA	-0.00233	-0.0225	0.0178	0.995	0.95	1.04	-0.5	-5	4	0.877
BL_USE_LIPIDMEDS_C10		Baseline drug use (any purchases in the past 6 months) ATC class C	-0.00279	-0.0254	0.0199	0.994	0.943	1.05	-0.6	-5.7	5	0.877
PREVAL_RX_B		Prior drug use (any purchases in the past 7 years) ATC class B	-0.0032	-0.028	0.0216	0.993	0.938	1.05	-0.7	-6.2	5	0.877
KY100_20	Fish, fish dishes	Diet	0.000586	-0.00531	0.00649	1	0.988	1.02	0	-1.2	2	0.895
PREVAL_DIAB	Diabetes	Health	0.00204	-0.0241	0.0282	1	0.946	1.07	0	-5.4	7	0.921
PREVAL_RX_C10		Prior drug use (any purchases in the past 7 years) ATC class C10	-0.001	-0.0209	0.0189	0.998	0.953	1.04	-0.2	-4.7	4	0.938
PREVAL_RX_C10A		Prior drug use (any purchases in the past 7 years) ATC class C10A	-0.001	-0.0209	0.0189	0.998	0.953	1.04	-0.2	-4.7	4	0.938
BL_USE_RX_C10AA		Baseline drug use (any purchases in the past 6 months) ATC class C10AA	-0.00141	-0.0243	0.0215	0.997	0.946	1.05	-0.3	-5.4	5	0.938
PREVAL_LIPIDMEDS_C10		Baseline drug use (any purchases in the past 6 months) ATC class C09	-0.00066	-0.0206	0.0193	0.998	0.954	1.05	-0.2	-4.6	5	0.957
BL_USE_RX_C09		Baseline drug use (any purchases in the past 6 months) ATC class C09	-0.00032	-0.0218	0.0211	0.999	0.951	1.05	-0.1	-4.9	5	0.977

## Sheet: ARG load, not controlled 
Covariate	Covariate explanation	Category	Estimate	CI2.5	CI97.5	exp_Estimate	exp_CI2.5	exp_CI97.5	% change	% change CI2.5	% change CI97.5	FDR
BL_USE_RX_J01F	Baseline macrolide use (any purchases in the past 6 months)	Antibiotic	0.226	0.195	0.256	1.68	1.57	1.8	68	57	80	4.79e-46
PREVAL_RX_J01A	Prior tetracycline use (any purchases in the past 7 years)	Antibiotic	0.222	0.21	0.235	1.67	1.62	1.72	67	62	72	3.5e-232
PREVAL_RX_J	Drug use (any purchases in the past 7 years) ATC class J	Drug use	0.192	0.176	0.207	1.55	1.5	1.61	55	50	61	1.6e-117
PREVAL_RX_J01	Prior antibiotic use (any purchases in the past 7 years)	Antibiotic	0.189	0.173	0.204	1.54	1.49	1.6	54	49	60	4.6e-120
BL_USE_RX_J01_1mo	Baseline antibiotic use (any purchases in the past 1 month)	Antibiotic	0.183	0.163	0.202	1.52	1.46	1.59	52	46	59	2.31e-71
BL_USE_RX_J	Baseline drug use (any purchases in the past 6 months) ATC class J	Drug use	0.18	0.161	0.199	1.51	1.45	1.58	51	45	58	4.03e-74
BL_USE_RX_J01	Baseline antibiotic use (any purchases in the past 6 months)	Antibiotic	0.173	0.156	0.19	1.49	1.43	1.55	49	43	55	4.61e-83
PREVAL_RX_H02AB	Drug use (any purchases in the past 7 years) ATC class H02AB	Drug use	0.152	0.123	0.181	1.42	1.33	1.52	42	33	52	1.24e-23
PREVAL_RX_R	Drug use (any purchases in the past 7 years) ATC class R	Drug use	0.146	0.133	0.159	1.4	1.36	1.44	40	36	44	1.5e-100
PREVAL_RX_J01F	Prior macrolide use (any purchases in the past 7 years)	Antibiotic	0.143	0.129	0.157	1.39	1.35	1.43	39	35	43	9.79e-87
BL_USE_RX_R	Baseline drug use (any purchases in the past 6 months) ATC class R	Drug use	0.139	0.117	0.161	1.38	1.31	1.45	38	31	45	5.08e-34
PREVAL_ASTHMA	Asthma	Health	0.138	0.113	0.162	1.37	1.3	1.45	37	30	45	5.4e-27
PREVAL_ASTHMA_COPD	Asthma and chronic obstructive pulmonary disease	Health	0.135	0.111	0.159	1.36	1.29	1.44	36	29	44	1.54e-26
PREVAL_RX_J01X	Prior antibiotic ( class other antibacterials) use (any purchases in the past 7 years	Antibiotic	0.114	0.0539	0.174	1.3	1.13	1.49	30	13	49	0.000356
PREVAL_RX_H	Drug use (any purchases in the past 7 years) ATC class H	Drug use	0.109	0.0865	0.131	1.28	1.22	1.35	28	22	35	2.77e-21
PREVAL_RX_J02	Drug use (any purchases in the past 7 years) ATC class J02	Drug use	0.1	0.0811	0.119	1.26	1.21	1.32	26	21	32	1.03e-23
BL_USE_RX_J01C	Baseline penicillin use (any purchases in the past 6 months)	Antibiotic	0.0979	0.0675	0.128	1.25	1.17	1.34	25	17	34	7.34e-10
PREVAL_RX_M	Drug use (any purchases in the past 7 years) ATC class M	Drug use	0.0894	0.0758	0.103	1.23	1.19	1.27	23	19	27	2.05e-36
PREVAL_RX_G03C	Drug use (any purchases in the past 7 years) ATC class G03C	Drug use	0.0912	0.0709	0.111	1.23	1.18	1.29	23	18	29	4.66e-18
BL_USE_RX_A	Baseline drug use (any purchases in the past 6 months) ATC class A	Drug use	0.0884	0.0638	0.113	1.23	1.16	1.3	23	16	30	5.86e-12
PREVAL_RX_G	Drug use (any purchases in the past 7 years) ATC class G	Drug use	0.0846	0.07	0.0992	1.22	1.17	1.26	22	17	26	1.29e-28
PREVAL_RX_A	Drug use (any purchases in the past 7 years) ATC class A	Drug use	0.0873	0.072	0.103	1.22	1.18	1.27	22	18	27	5.52e-28
PREVAL_RX_G03	Drug use (any purchases in the past 7 years) ATC class G03	Drug use	0.0847	0.0689	0.101	1.22	1.17	1.26	22	17	26	1.11e-24
PREVAL_RX_A02	Drug use (any purchases in the past 7 years) ATC class A02	Drug use	0.0853	0.0669	0.104	1.22	1.17	1.27	22	17	27	5.1e-19
PREVAL_RX_J01E	Prior sulphonamide and trimethtroprim use (any purchases in the past 7 years)	Antibiotic	0.0862	0.0659	0.106	1.22	1.16	1.28	22	16	28	3.7e-16
BL_USE_RX_G03C	Baseline drug use (any purchases in the past 6 months) ATC class G03C	Drug use	0.0851	0.0573	0.113	1.22	1.14	1.3	22	14	30	4.46e-09
PREVAL_ANTI_INFMEDS_M01sub	Drug use (any purchases in the past 7 years) ATC class M01	Drug use	0.0842	0.0708	0.0976	1.21	1.18	1.25	21	18	25	1.34e-33
PREVAL_RX_ANTI_INFMEDS_M01sub	Drug use (any purchases in the past 7 years) ATC class M01	Drug use	0.0821	0.0687	0.0955	1.21	1.17	1.25	21	17	25	5.5e-32
PREVAL_RX_J01D	Prior other beta-lactam purchases use (any purchases in the past 7 years)	Antibiotic	0.0823	0.0687	0.0959	1.21	1.17	1.25	21	17	25	2.39e-31
BL_USE_RX_ANTI_INFMEDS_M01sub	Baseline drug use (any purchases in the past 6 months) ATC class M01	Drug use	0.0829	0.0586	0.107	1.21	1.14	1.28	21	14	28	6.28e-11
PREVAL_RX_J01C	Prior penicillin use (any purchases in the past 7 years)	Antibiotic	0.0789	0.0652	0.0926	1.2	1.16	1.24	20	16	24	1.99e-28
BL_USE_RX_G	Baseline drug use (any purchases in the past 6 months) ATC class G	Drug use	0.0796	0.0605	0.0986	1.2	1.15	1.25	20	15	25	1.04e-15
BL_USE_RX_G03	Baseline drug use (any purchases in the past 6 months) ATC class G03	Drug use	0.0804	0.0604	0.1	1.2	1.15	1.26	20	15	26	1.2e-14
PREVAL_RX_J01M	Prior quinolone use (any purchases in the past 7 years)	Antibiotic	0.0802	0.057	0.103	1.2	1.14	1.27	20	14	27	3.46e-11
PREVAL_RX_S	Drug use (any purchases in the past 7 years) ATC class S	Drug use	0.0796	0.056	0.103	1.2	1.14	1.27	20	14	27	1.02e-10
BL_USE_ANTI_INFMEDS_M01sub	Baseline drug use (any purchases in the past 6 months) ATC class M01	Drug use	0.0775	0.0537	0.101	1.2	1.13	1.26	20	13	26	4.46e-10
PREVAL_RX_J01A_NEVT	Prior tetracycline purchases (nr of purchases in the past 7 years)	Antibiotic	0.0716	0.0672	0.0761	1.18	1.17	1.19	18	17	19	7.1e-199
PREVAL_RX_A07	Drug use (any purchases in the past 7 years) ATC class A07	Drug use	0.0721	0.058	0.0862	1.18	1.14	1.22	18	14	22	7.97e-23
PREVAL_RX_N	Drug use (any purchases in the past 7 years) ATC class N	Drug use	0.0719	0.057	0.0868	1.18	1.14	1.22	18	14	22	1.89e-20
PREVAL_RX_D	Drug use (any purchases in the past 7 years) ATC class D	Drug use	0.0728	0.0569	0.0887	1.18	1.14	1.23	18	14	23	1.44e-18
BL_USE_RX_M	Baseline drug use (any purchases in the past 6 months) ATC class M	Drug use	0.0707	0.0504	0.0911	1.18	1.12	1.23	18	12	23	2.95e-11
PREVAL_RX_N05	Drug use (any purchases in the past 7 years) ATC class N05	Drug use	0.0702	0.05	0.0905	1.18	1.12	1.23	18	12	23	3.25e-11
BL_USE_RX_N	Baseline drug use (any purchases in the past 6 months) ATC class N	Drug use	0.0703	0.0484	0.0922	1.18	1.12	1.24	18	12	24	7.34e-10
PREVAL_RX_G03F	Drug use (any purchases in the past 7 years) ATC class G03F	Drug use	0.0711	0.0463	0.096	1.18	1.11	1.25	18	11	25	4.69e-08
PREVAL_RX_N06	Drug use (any purchases in the past 7 years) ATC class N06	Drug use	0.0573	0.0361	0.0786	1.14	1.09	1.2	14	9	20	2.74e-07
PREVAL_RX_C08	Drug use (any purchases in the past 7 years) ATC class C08	Drug use	0.0587	0.0312	0.0862	1.14	1.07	1.22	14	7	22	5.79e-05
PREVAL_RX_C03	Drug use (any purchases in the past 7 years) ATC class C03	Drug use	0.0567	0.0294	0.084	1.14	1.07	1.21	14	7	21	8.98e-05
BL_USE_RX_G03F	Baseline drug use (any purchases in the past 6 months) ATC class G03F	Drug use	0.0539	0.023	0.0847	1.13	1.05	1.22	13	5	22	0.00104
PREVAL_RX_J01F_NEVT	Prior macrolide purchases (nr of purchases in the past 7 years)	Antibiotic	0.0494	0.0447	0.0541	1.12	1.11	1.13	12	11	13	6.06e-89
PREVAL_RX_G03D	Drug use (any purchases in the past 7 years) ATC class G03D	Drug use	0.0494	0.0199	0.0789	1.12	1.05	1.2	12	5	20	0.00168
PREVAL_RX_C	Drug use (any purchases in the past 7 years) ATC class C	Drug use	0.0407	0.0258	0.0557	1.1	1.06	1.14	10	6	14	2e-07
PREVAL_RX_C01	Drug use (any purchases in the past 7 years) ATC class C01	Drug use	0.0433	0.0162	0.0705	1.1	1.04	1.18	10	4	18	0.00279
PREVAL_RX_B	Drug use (any purchases in the past 7 years) ATC class B	Drug use	0.0405	0.0121	0.069	1.1	1.03	1.17	10	3	17	0.00796
PREVAL_DIAB	Prior diabetes	Health	0.0385	0.00838	0.0687	1.09	1.02	1.17	9	2	17	0.0177
PREVAL_RX_J01D_NEVT	Prior other beta-lactam purchases (nr of purchases in the past 7 years)	Antibiotic	0.0322	0.0274	0.0371	1.08	1.07	1.09	8	7	9	1.78e-37
PREVAL_RX_C09	Drug use (any purchases in the past 7 years) ATC class C09	Drug use	0.034	0.0118	0.0562	1.08	1.03	1.14	8	3	14	0.0042
PREVAL_IHD	Ischemic hearth disease	Health	0.0329	0.00404	0.0617	1.08	1.01	1.15	8	1	15	0.0344
PREVAL_RX_J01C_NEVT	Prior penicillin purchases (nr of purchases in the past 7 years)	Antibiotic	0.0282	0.0237	0.0327	1.07	1.06	1.08	7	6	8	1.34e-33
BL_USE_RX_C	Baseline drug use (any purchases in the past 6 months) ATC class C	Drug use	0.0306	0.0138	0.0474	1.07	1.03	1.12	7	3	12	0.000635
PREVAL_RX_C07	Drug use (any purchases in the past 7 years) ATC class C07	Drug use	0.0284	0.00967	0.0472	1.07	1.02	1.11	7	2	11	0.00467
BL_USE_RX_C09	Baseline drug use (any purchases in the past 6 months) ATC class C09	Drug use	0.031	0.00626	0.0558	1.07	1.01	1.14	7	1	14	0.0197
PREVAL_RX_J01X_NEVT	Prior antibiotic (other antibacterials) purchases (nr of purchases in the past 7 years)	Antibiotic	0.0283	0.00569	0.0508	1.07	1.01	1.12	7	1	12	0.0197
BL_USE_RX_C10AA	Baseline drug use (any purchases in the past 6 months) ATC class C10AA	Drug use	0.0304	0.00397	0.0569	1.07	1.01	1.14	7	1	14	0.0331
PREVAL_MACE_PAD	Major adverse cardiovascular event + peripheral artery disease	Health	0.0277	-0.00155	0.057	1.07	0.996	1.14	7	-0.4	14	0.0773
PREVAL_RX_J02_NEVT	Drug purchases (nr of purchases in the past 7 years) ATC class J02	Drug use	0.0235	0.0178	0.0291	1.06	1.04	1.07	6	4	7	2.1e-15
KY100_21	Poultry meat	Diet	0.0254	0.0187	0.0321	1.06	1.04	1.08	6	4	8	2.98e-13
vaesto	Population density/km2		0.0265	0.0193	0.0337	1.06	1.05	1.08	6	5	8	1.62e-12
PREVAL_RX_J01E_NEVT	Prior sulfonamide and trimethroprim purchases (nr of purchases in the past 7 years)	Antibiotic	0.0263	0.0184	0.0342	1.06	1.04	1.08	6	4	8	1.85e-10
PREVAL_RX_J01M_NEVT	Prior quinolone purchases (nr of purchases in the past 7 years)	Antibiotic	0.0265	0.0179	0.0351	1.06	1.04	1.08	6	4	8	3.88e-09
PREVAL_RX_C10AA	Drug use (any purchases in the past 7 years) ATC class C10AA	Drug use	0.0258	0.00251	0.049	1.06	1.01	1.12	6	1	12	0.04
PREVAL_LIPIDMEDS_C10	Drug use (any purchases in the past 7 years) ATC class C10	Drug use	0.0245	0.00152	0.0476	1.06	1	1.12	6	0	12	0.0482
PREVAL_RX_C10	Drug use (any purchases in the past 7 years) ATC class C10	Drug use	0.0241	0.0011	0.0471	1.06	1	1.11	6	0	11	0.0511
PREVAL_RX_C10A	Drug use (any purchases in the past 7 years) ATC class C10A	Drug use	0.0241	0.0011	0.0471	1.06	1	1.11	6	0	11	0.0511
BL_USE_LIPIDMEDS_C10	Baseline drug use (any purchases in the past 6 months) ATC class C10	Drug use	0.0271	0.000899	0.0532	1.06	1	1.13	6	0	13	0.0539
BL_USE_RX_C10	Baseline drug use (any purchases in the past 6 months) ATC class C10	Drug use	0.0263	0.000136	0.0525	1.06	1	1.13	6	0	13	0.0606
BL_USE_RX_C10A	Baseline drug use (any purchases in the past 6 months) ATC class C10A	Drug use	0.0263	0.000136	0.0525	1.06	1	1.13	6	0	13	0.0606
PREVAL_MACE	Major adverse cardiovascular event	Health	0.0211	-0.0092	0.0513	1.05	0.979	1.13	5	-2.1	13	0.194
PREVAL_RX_J01_NEVT	Prior antibiotic purchases (nr of purchases in the past 7 years)	Antibiotic	0.0184	0.017	0.0198	1.04	1.04	1.05	4	4	5	1.6e-141
PREVAL_RX_J_NEVT	Drug purchases (nr of purchases in the past 7 years) ATC class J	Drug use	0.0163	0.0151	0.0176	1.04	1.04	1.04	4	4	4	1.3e-137
KY100_14	Fresh salad, fresh vegetables	Diet	0.0174	0.0121	0.0227	1.04	1.03	1.05	4	3	5	3.69e-10
PREVAL_HIBP	High blood pressure	Health	0.0187	-0.00191	0.0394	1.04	0.996	1.09	4	-0.4	9	0.09
BL_USE_RX_C07	Baseline drug use (any purchases in the past 6 months) ATC class C07	Drug use	0.0155	-0.00696	0.038	1.04	0.984	1.09	4	-1.6	9	0.197
KY100_15	Cooked vegetables	Diet	0.0136	0.00865	0.0185	1.03	1.02	1.04	3	2	4	1.34e-07
KOULGR	Years at school tertiles, adjusted for birth cohort, 1=low,2=medium,3=high	Demohraphics	0.0134	0.00513	0.0217	1.03	1.01	1.05	3	1	5	0.00243
PREVAL_RX_ANTI_INFMEDS_M01sub_NEVT	Drug purchases (nr of purchases in the past 7 years) ATC class M01	Drug use	0.00657	0.00525	0.0079	1.02	1.01	1.02	2	1	2	1.51e-21
PREVAL_RX_A07_NEVT	Drug purchases (nr of purchases in the past 7 years) ATC class A07	Drug use	0.00938	0.00697	0.0118	1.02	1.02	1.03	2	2	3	9.4e-14
TULOT	Income class, larger number =larger income	Demographics	0.00897	0.00576	0.0122	1.02	1.01	1.03	2	1	3	9.82e-08
KY100_9	low-fat cheese	Diet	0.00925	0.00558	0.0129	1.02	1.01	1.03	2	1	3	1.61e-06
KY100_16	Vegetarian foods	Diet	0.00879	0.00428	0.0133	1.02	1.01	1.03	2	1	3	0.000251
KY100_17	Fruits	Diet	0.00752	0.00242	0.0126	1.02	1.01	1.03	2	1	3	0.00591
KY100_7	Macaroni, pasta or rice	Diet	0.00867	0.00218	0.0152	1.02	1.01	1.04	2	1	4	0.013
V2	Sequencing library size, millions of reads		0.00755	0.00104	0.0141	1.02	1	1.03	2	0	3	0.0318
KY100_31	Salty snacks	Diet	0.00761	-0.00213	0.0174	1.02	0.995	1.04	2	-0.5	4	0.145
KY100_37	Fast food	Diet	0.00719	-0.00386	0.0182	1.02	0.991	1.04	2	-0.9	4	0.222
PREVAL_MENTALDIS	Mental disease	Health	0.00796	-0.0166	0.0325	1.02	0.963	1.08	2	-3.7	8	0.549
PREVAL_RX_R_NEVT	Drug purchases (nr of purchases in the past 7 years) ATC class R	Drug use	0.0033	0.00281	0.00379	1.01	1.01	1.01	1	1	1	4.68e-38
PREVAL_RX_M_NEVT	Drug purchases (nr of purchases in the past 7 years) ATC class M	Drug use	0.00464	0.00373	0.00555	1.01	1.01	1.01	1	1	1	8.92e-23
PREVAL_RX_G_NEVT	Drug purchases (nr of purchases in the past 7 years) ATC class G	Drug use	0.00352	0.00278	0.00426	1.01	1.01	1.01	1	1	1	6.17e-20
PREVAL_RX_A_NEVT	Drug purchases (nr of purchases in the past 7 years) ATC class A	Drug use	0.0034	0.00259	0.00421	1.01	1.01	1.01	1	1	1	6.77e-16
PREVAL_RX_D_NEVT	Drug purchases (nr of purchases in the past 7 years) ATC class D	Drug use	0.00486	0.00299	0.00672	1.01	1.01	1.02	1	1	2	6.6e-07
KY100_8	cultured milk or yoghurt	Diet	0.00514	0.0012	0.00908	1.01	1	1.02	1	0	2	0.0155
KY100_6	Muesli or cereal	Diet	0.00503	0.000394	0.00966	1.01	1	1.02	1	0	2	0.0444
KY100_30	Low-calory soft drinks	Diet	0.00594	0.000354	0.0115	1.01	1	1.03	1	0	3	0.0483
KY100_25	cold meat cuts (cooked ham)	Diet	0.0034	-0.00107	0.00787	1.01	0.998	1.02	1	-0.2	2	0.156
KY100_2	Dark wheat bread, mixed grain bread	Diet	0.00337	-0.00129	0.00802	1.01	0.997	1.02	1	-0.3	2	0.177
KY100_27	Chocolate	Diet	0.00401	-0.00196	0.00999	1.01	0.995	1.02	1	-0.5	2	0.208
PREVAL_RX_N_NEVT	Drug purchases (nr of purchases in the past 7 years) ATC class N	Drug use	0.000879	0.000455	0.0013	1	1	1	0	0	0	8.98e-05
HFC_score	Healthy food score, Koponen et al.,	Diet	0.000145	6.1e-05	0.000228	1	1	1	0	0	0	0.00116
KY100_26	Eggs	Diet	0.00169	-0.00486	0.00824	1	0.989	1.02	0	-1.1	2	0.636
KY100_3	White bread	Diet	0.0012	-0.00401	0.00641	1	0.991	1.01	0	-0.9	1	0.672
KY100_20	Fish, fish dishes	Diet	0.00147	-0.00537	0.00831	1	0.988	1.02	0	-1.2	2	0.689
PREVAL_K11_APPENDIX	Appendicitis	Health	7.6e-05	-0.0303	0.0304	1	0.933	1.07	0	-6.7	7	0.996
BL_AGE	Baseline age		-0.00025	-0.00077	0.000278	0.999	0.998	1	-0.1	-0.2	0	0.375
KY100_19	Fruit and berry juices	Diet	-0.00063	-0.00475	0.0035	0.999	0.989	1.01	-0.1	-1.1	1	0.777
BMI	Body mass index	Health	-0.00078	-0.00225	0.000686	0.998	0.995	1	-0.2	-0.5	0	0.316
KY100_28	Candy	Diet	-0.00066	-0.00611	0.00479	0.998	0.986	1.01	-0.2	-1.4	1	0.818
KY100_18	Fresh or frozen berries	Diet	-0.0029	-0.00742	0.00161	0.993	0.983	1	-0.7	-1.7	0	0.226
KY100_10	Other cheeses	Diet	-0.00383	-0.00777	0.000108	0.991	0.982	1	-0.9	-1.8	0	0.0696
KY100_29	Sugared soft drinks	Diet	-0.00448	-0.00941	0.000444	0.99	0.979	1	-1	-2.1	0	0.09
KY100_5	Porridges	Diet	-0.00546	-0.0094	-0.00152	0.988	0.979	0.997	-1.2	-2.1	-0.3	0.00985
KY100_22	Meat dishes	Diet	-0.00542	-0.012	0.00114	0.988	0.973	1	-1.2	-2.7	0	0.124
KY100_35	Store bought ready-to-eat meals	Diet	-0.00561	-0.0125	0.00127	0.987	0.972	1	-1.3	-2.8	0	0.128
KY100_24	sausages (e.g. salami, gotler sausage)	Diet	-0.00752	-0.0116	-0.00347	0.983	0.974	0.992	-1.7	-2.6	-0.8	0.000496
KY100_4	Sweet coffeebread or pies	Diet	-0.00913	-0.0138	-0.00444	0.979	0.969	0.99	-2.1	-3.1	-1	0.000254
KY100_13	fried potatoes or french fries	Diet	-0.00936	-0.0167	-0.00198	0.979	0.962	0.995	-2.1	-3.8	-0.5	0.0184
KY100_12	Cooked or mashed potatoes	Diet	-0.0104	-0.0176	-0.00321	0.976	0.96	0.993	-2.4	-4	-0.7	0.00701
KY100_23	Sausages, wieners	Diet	-0.0109	-0.017	-0.00483	0.975	0.962	0.989	-2.5	-3.8	-1.1	0.000771
KY100_1	Rye bread, rye crisp	Diet	-0.0114	-0.0175	-0.00533	0.974	0.961	0.988	-2.6	-3.9	-1.2	0.000422
KOL	Cholesterol, total	Health	-0.0115	-0.0179	-0.00502	0.974	0.96	0.989	-2.6	-4	-1.1	0.000839
PREVAL_MSKEL_ANYFRAC	Any sceletal fractures	Health	-0.0131	-0.0375	0.0113	0.97	0.917	1.03	-3	-8.3	3	0.316
Species_diversity		Species diversity	-0.0143	-0.0307	0.00214	0.968	0.932	1	-3.2	-6.8	0	0.105
BL_USE_RX_L	Baseline drug use (any purchases in the past 6 months) ATC class M	Drug use	-0.0397	-0.114	0.0347	0.913	0.769	1.08	-8.7	-23.1	8	0.316
EAST	Region, 1=EASTern Finland, 0=WESTern Finland	Geography	-0.0646	-0.0791	-0.0501	0.862	0.833	0.891	-13.8	-16.7	-10.9	1.13e-17
MEN	Men=1, Women=0	Demographics	-0.0697	-0.0832	-0.0562	0.852	0.826	0.879	-14.8	-17.4	-12.1	3.42e-23

## Sheet: ARG diversity not controlled fo
Covariate	Covariate explananation	Category	Estimate	CI2.5	CI97.5	FDR
Species_diversity		Species diversity	0.351	0.322	0.381	2.5e-113
PREVAL_RX_J01F	Prior macrolide use (any purchases in the past 7 years)	Antibiotic	0.215	0.188	0.241	6.92e-54
PREVAL_RX_J01F_NEVT	Prior macrolide purchases (nr of purchases in the past 7 years)	Antibiotic	0.0639	0.0548	0.0729	8.29e-41
PREVAL_RX_J_NEVT	Drug purchases (nr of purchases in the past 7 years) ATC class J	Drug use	0.0141	0.0117	0.0166	1.19e-27
PREVAL_RX_J01_NEVT	Prior antibiotic purchases (nr of purchases in the past 7 years)	Drug use	0.0154	0.0127	0.0182	6.59e-27
EAST	Region, 1=EASTern Finland, 0=WESTern Finland	Geography	-0.144	-0.171	-0.116	2.42e-23
vaesto	Population density/km2		0.0632	0.0497	0.0767	1.17e-18
PREVAL_RX_J01	Prior antibiotic use (any purchases in the past 7 years)	Antibiotic	0.139	0.109	0.169	6.67e-18
PREVAL_RX_J	Drug use (any purchases in the past 7 years) ATC class J	Drug use	0.14	0.109	0.171	2.89e-17
PREVAL_RX_R	Drug use (any purchases in the past 7 years) ATC class R	Drug use	0.104	0.0786	0.13	2.69e-14
V2	Sequencing library size, millions of reads		0.0478	0.0356	0.06	2.35e-13
BL_USE_RX_J01F	Baseline macrolide use (any purchases in the past 6 months)	Antibiotic	0.221	0.163	0.28	1.22e-12
PREVAL_RX_J01A_NEVT	Prior tetracycline purchases (nr of purchases in the past 7 years)	Antibiotic	0.0344	0.0253	0.0435	1.71e-12
MEN	Men=1, Women=0	Demographics	-0.0949	-0.121	-0.0693	3.93e-12
KY100_21	Poultry meat	Diet	0.0453	0.0327	0.058	2.05e-11
PREVAL_RX_J01A	Prior tetracycline use (any purchases in the past 7 years)	Antibiotic	0.094	0.0677	0.12	2.61e-11
PREVAL_RX_G	Drug use (any purchases in the past 7 years) ATC class G	Drug use	0.0851	0.0573	0.113	1.76e-08
PREVAL_RX_G03	Drug use (any purchases in the past 7 years) ATC class G03	Drug use	0.0913	0.0611	0.121	2.33e-08
KOULGR	Years at school tertiles, adjusted for birth cohort, 1=low,2=medium,3=high	Demohraphics	0.0462	0.0307	0.0618	4.46e-08
KY100_14	Fresh salad, fresh vegetables	Diet	0.0296	0.0195	0.0396	5.74e-08
PREVAL_RX_G_NEVT	Drug purchases (nr of purchases in the past 7 years) ATC class G	Drug use	0.00411	0.00271	0.00552	6.14e-08
PREVAL_RX_J01D_NEVT	Prior other beta-lactam purchases (nr of purchases in the past 7 years)	Antibiotic	0.0263	0.017	0.0355	1.6e-07
PREVAL_RX_J01C_NEVT	Drug use (any purchases in the past 7 years) ATC class J02	Antibiotic	0.0237	0.0151	0.0322	3.61e-07
PREVAL_RX_J02	Drug use (any purchases in the past 7 years) ATC class A07	Drug use	0.0996	0.0631	0.136	5.04e-07
PREVAL_RX_A07	Drug use (any purchases in the past 7 years) ATC class A07	Drug use	0.0717	0.0449	0.0984	8.64e-07
HFC_score		Diet	0.000422	0.000261	0.000583	1.57e-06
PREVAL_RX_A	Drug use (any purchases in the past 7 years) ATC class A	Drug use	0.075	0.0459	0.104	2.31e-06
BL_USE_RX_J01	Baseline antibiotic use (any purchases in the past 6 months)	Antibiotic	0.0847	0.0512	0.118	3.51e-06
PREVAL_RX_S	Drug use (any purchases in the past 7 years) ATC class S	Drug use	0.112	0.0675	0.157	3.9e-06
PREVAL_RX_J02_NEVT	Drug purchases (nr of purchases in the past 7 years) ATC class J02	Drug use	0.0261	0.0153	0.0368	9.19e-06
PREVAL_RX_J01D	Prior other beta-lactam purchases use (any purchases in the past 7 years)	Antibiotic	0.0624	0.0365	0.0883	1.02e-05
KY100_24	sausages (e.g. salami, gotler sausage)	Diet	-0.0183	-0.026	-0.0107	1.16e-05
PREVAL_RX_J01M	Prior antibiotic use (any purchases in the past 7 years) ATC class M	Antibiotic	0.103	0.0591	0.147	1.71e-05
PREVAL_RX_H	Drug use (any purchases in the past 7 years) ATC class H	Drug use	0.0967	0.0548	0.138	2.34e-05
PREVAL_RX_J01C	Prior penicillin use (any purchases in the past 7 years)	Antibiotic	0.0603	0.0342	0.0865	2.34e-05
PREVAL_RX_ANTI_INFMEDS_M01sub_NEVT		Drug use	0.00579	0.00327	0.00831	2.47e-05
TULOT	Income class, larger number =larger income	Demographics	0.0139	0.00781	0.0199	2.71e-05
BL_USE_RX_J	Baseline drug use (any purchases in the past 6 months) ATC class J	Drug use	0.0838	0.047	0.121	2.85e-05
KOL	Cholesterol	Health	-0.0277	-0.0398	-0.0155	2.92e-05
BL_USE_RX_G	Baseline drug use (any purchases in the past 6 months) ATC class G	Drug use	0.0817	0.0456	0.118	3.13e-05
BL_USE_RX_G03	Baseline drug use (any purchases in the past 6 months) ATC class G03	Drug use	0.0855	0.0476	0.123	3.26e-05
PREVAL_RX_M_NEVT	Drug purchases (nr of purchases in the past 7 years) ATC class M	Drug use	0.00389	0.00216	0.00562	3.27e-05
PREVAL_RX_ANTI_INFMEDS_M01sub		Drug use	0.0575	0.0319	0.0831	3.3e-05
BMI	Body mass index	Health	-0.00615	-0.00892	-0.00339	3.88e-05
PREVAL_RX_R_NEVT	Drug purchases (nr of purchases in the past 7 years) ATC class R	Drug use	0.00209	0.00115	0.00303	3.91e-05
PREVAL_ANTI_INFMEDS_M01sub		Drug use	0.0558	0.0303	0.0814	5.52e-05
KY100_15	Cooked vegetables	Diet	0.0202	0.0109	0.0295	5.69e-05
PREVAL_RX_G03C	Drug use (any purchases in the past 7 years) ATC class G03C	Drug use	0.0829	0.0445	0.121	6.49e-05
KY100_17	Fruits	Diet	0.0206	0.011	0.0302	6.81e-05
BL_USE_RX_A	Baseline drug use (any purchases in the past 6 months) ATC class A	Drug use	0.0984	0.0518	0.145	9.3e-05
PREVAL_RX_M	Drug use (any purchases in the past 7 years) ATC class M	Drug use	0.0549	0.0289	0.081	9.62e-05
KY100_6	Muesli or cereal	Diet	0.0184	0.00963	0.0271	9.84e-05
PREVAL_RX_J01M_NEVT	Prior quinolone purchases (nr of purchases in the past 7 years)	Antibiotic	0.0333	0.0171	0.0496	0.000149
PREVAL_RX_H02AB	Drug use (any purchases in the past 7 years) ATC class H02AB	Drug use	0.113	0.0579	0.169	0.000152
KY100_1	Rye bread, rye crisp	Diet	-0.0234	-0.0349	-0.0119	0.000158
PREVAL_RX_J01E	Prior sulfonamide and trimethoprim use (any purchases in the past 7 years)	Antibiotic	0.0785	0.04	0.117	0.000158
PREVAL_RX_A07_NEVT	Drug purchases (nr of purchases in the past 7 years) ATC class A07	Drug use	0.0091	0.00453	0.0137	0.000229
BL_USE_RX_J01_1mo	Baseline antibiotic use (any purchases in the past 1 month)	Antibiotic	0.0756	0.0376	0.114	0.00023
KY100_8	cultured milk or yoghurt	Diet	0.0146	0.00713	0.022	0.00028
KY100_23	Sausages, wieners	Diet	-0.0212	-0.0327	-0.00968	0.0007
PREVAL_RX_D	Drug use (any purchases in the past 7 years) ATC class D	Drug use	0.0551	0.0249	0.0853	0.000774
KY100_9	low-fat cheese	Diet	0.0125	0.00549	0.0195	0.00101
PREVAL_RX_G03D	Drug use (any purchases in the past 7 years) ATC class G03D	Drug use	0.0993	0.0436	0.155	0.00101
PREVAL_RX_G03F	Drug use (any purchases in the past 7 years) ATC class G03F	Drug use	0.0826	0.0356	0.13	0.0012
PREVAL_RX_N	Drug use (any purchases in the past 7 years) ATC class N	Drug use	0.0493	0.021	0.0777	0.00133
PREVAL_ASTHMA_COPD	Asthma with chronic obstructive pulmonary disease	Health	0.0785	0.0322	0.125	0.00183
BL_USE_RX_M	Baseline drug use (any purchases in the past 6 months) ATC class M	Drug use	0.0645	0.0259	0.103	0.0021
KY100_7	Macaroni, pasta or rice	Diet	0.0199	0.0076	0.0321	0.00296
PREVAL_ASTHMA	Asthma	Health	0.0748	0.028	0.122	0.00339
PREVAL_RX_N06	Drug use (any purchases in the past 7 years) ATC class N06	Drug use	0.0634	0.0231	0.104	0.00389
KY100_2	Dark wheat bread, mixed grain bread	Diet	0.0136	0.00476	0.0224	0.00487
KY100_27	Chocolate	Diet	0.0169	0.00566	0.0281	0.00598
KY100_4	Sweet coffeebread or pies	Diet	-0.0132	-0.022	-0.00428	0.00674
BL_USE_RX_ANTI_INFMEDS_M01sub	Baseline drug use (any purchases in the past 6 months) ATC class M01	Drug use	0.0676	0.0216	0.114	0.0072
BL_USE_RX_R	Baseline drug use (any purchases in the past 6 months) ATC class R	Drug use	0.0607	0.0186	0.103	0.00838
PREVAL_RX_A_NEVT	Drug purchases (nr of purchases in the past 7 years) ATC class A	Drug use	0.00218	0.000646	0.00372	0.00931
PREVAL_RX_J01E_NEVT	Prior sulfonamide and trimethroprim purchases (nr of purchases in the past 7 years)	Antibiotic	0.0213	0.00632	0.0362	0.00931
PREVAL_RX_A02	Drug use (any purchases in the past 7 years) ATC class A02	Drug use	0.0489	0.0139	0.0839	0.0105
BL_USE_RX_G03C	Baseline drug use (any purchases in the past 6 months) ATC class G03C	Drug use	0.0714	0.0189	0.124	0.013
KY100_29	Sugared soft drinks	Diet	-0.0125	-0.0217	-0.00321	0.0139
KY100_16	Vegetarian foods	Diet	0.0112	0.0027	0.0197	0.0162
BL_USE_RX_G03F	Baseline drug use (any purchases in the past 6 months) ATC class G03F	Drug use	0.0718	0.0136	0.13	0.0255
BL_USE_ANTI_INFMEDS_M01sub	Baseline drug use (any purchases in the past 6 months) ATC class M01	Drug use	0.0554	0.0103	0.1	0.0258
PREVAL_RX_N05	Drug use (any purchases in the past 7 years) ATC class N05	Drug use	0.0452	0.00677	0.0836	0.0338
PREVAL_RX_J01X_NEVT	Prior antibiotic (other antibacterials) purchases (nr of purchases in the past 7 years)	Antibiotic	0.0495	0.00689	0.092	0.0359
PREVAL_RX_J01X	Prior antibiotic (other antibacterians) use (any purchases in the past 7 years)	Antibiotic	0.127	0.0141	0.24	0.0429
KY100_35	Store bought ready-to-eat meals	Diet	0.0142	0.00119	0.0271	0.0498
BL_USE_RX_C10AA	Baseline drug use (any purchases in the past 6 months) ATC class C10AA	Drug use	0.0541	0.00415	0.104	0.0514
KY100_22	Meat dishes	Diet	-0.013	-0.0254	-0.00068	0.0583
KY100_12	Cooked or mashed potatoes	Diet	-0.0142	-0.0279	-0.00064	0.0598
PREVAL_IHD	Ischemic heart disease	Health	0.0551	0.000794	0.109	0.0688
PREVAL_MACE_PAD	Major cardiac event, peripheral arterial disease	Health	0.0543	-0.0009	0.11	0.0784
BL_USE_RX_C10	Baseline drug use (any purchases in the past 6 months) ATC class C10	Drug use	0.0478	-0.00165	0.0972	0.0829
BL_USE_RX_C10A	Baseline drug use (any purchases in the past 6 months) ATC class C10A	Drug use	0.0478	-0.00165	0.0972	0.0829
KY100_31	Salty snacks	Diet	0.0176	-0.00073	0.036	0.0843
PREVAL_MACE	Major cardiac event	Health	0.0544	-0.00265	0.111	0.086
BL_USE_LIPIDMEDS_C10	Baseline drug use (any purchases in the past 6 months) ATC class C10	Drug use	0.0461	-0.0033	0.0954	0.0931
KY100_37	Fast food	Diet	0.0191	-0.00168	0.04	0.098
PREVAL_RX_C01	Drug use (any purchases in the past 7 years) ATC class C01	Drug use	0.0469	-0.00427	0.0982	0.098
PREVAL_RX_D_NEVT	Drug purchases (nr of purchases in the past 7 years) ATC class D	Drug use	0.00308	-0.00044	0.0066	0.116
PREVAL_RX_C08	Drug use (any purchases in the past 7 years) ATC class C08	Drug use	0.0416	-0.0104	0.0936	0.155
PREVAL_HIBP	High blood pressure	Health	-0.031	-0.07	0.00791	0.156
KY100_20	Fish, fish dishes	Diet	0.0101	-0.00276	0.0231	0.16
PREVAL_K11_APPENDIX	Appendicitis	Health	-0.0439	-0.101	0.0134	0.172
PREVAL_RX_C	Drug use (any purchases in the past 7 years) ATC class C	Drug use	0.0215	-0.00676	0.0498	0.173
BL_USE_RX_N	Baseline drug use (any purchases in the past 6 months) ATC class N	Drug use	0.0312	-0.0102	0.0726	0.177
PREVAL_RX_C03	Drug use (any purchases in the past 7 years) ATC class C03	Drug use	0.038	-0.0136	0.0895	0.187
PREVAL_MENTALDIS	Mental disease	Health	-0.0334	-0.0796	0.0129	0.195
BL_USE_RX_C07	Baseline drug use (any purchases in the past 6 months) ATC class C07	Drug use	-0.0282	-0.0706	0.0141	0.234
PREVAL_RX_N_NEVT	Drug purchases (nr of purchases in the past 7 years) ATC class N	Drug use	0.000533	-0.00027	0.00133	0.234
KY100_19	Fruit and berry juices	Diet	0.00473	-0.00305	0.0125	0.282
BL_USE_RX_C	Baseline drug use (any purchases in the past 6 months) ATC class C	Drug use	0.0189	-0.0128	0.0507	0.287
KY100_13	fried potatoes or french fries	Diet	-0.00832	-0.0223	0.00561	0.287
PREVAL_RX_C10AA	Drug use (any purchases in the past 7 years) ATC class C10AA	Drug use	0.0253	-0.0186	0.0691	0.305
PREVAL_RX_C09	Drug use (any purchases in the past 7 years) ATC class C09	Drug use	0.0225	-0.0194	0.0643	0.342
KY100_25	cold meat cuts (cooked ham)	Diet	0.00411	-0.00437	0.0126	0.395
PREVAL_MSKEL_ANYFRAC	Bone fractures	Health	0.0219	-0.0241	0.0678	0.402
KY100_5	Porridges	Diet	-0.00348	-0.0109	0.00397	0.409
KY100_18	Fresh or frozen berries	Diet	-0.00351	-0.012	0.00502	0.473
KY100_10	Other cheeses	Diet	-0.0025	-0.00994	0.00494	0.57
BL_USE_RX_C09	Baseline drug use (any purchases in the past 6 months) ATC class C09	Drug use	0.0149	-0.0318	0.0617	0.587
PREVAL_RX_C10	Drug use (any purchases in the past 7 years) ATC class C10	Drug use	0.0136	-0.0298	0.057	0.587
PREVAL_RX_C10A	Drug use (any purchases in the past 7 years) ATC class C10A	Drug use	0.0136	-0.0298	0.057	0.587
PREVAL_LIPIDMEDS_C10	Drug use (any purchases in the past 7 years) ATC class C10	Drug use	0.0129	-0.0305	0.0564	0.605
PREVAL_DIAB	Diabetes	Health	0.0161	-0.0407	0.073	0.62
PREVAL_RX_B	Drug use (any purchases in the past 7 years) ATC class B	Drug use	0.0148	-0.0389	0.0686	0.626
KY100_26	Eggs	Diet	-0.00335	-0.0157	0.00901	0.628
KY100_28	Candy	Diet	0.00246	-0.0078	0.0127	0.668
BL_AGE	Baseline age		-0.0002	-0.00119	0.000796	0.725
PREVAL_RX_C07	Drug use (any purchases in the past 7 years) ATC class C07	Drug use	-0.00549	-0.0409	0.03	0.785
KY100_30	Low-calory soft drinks	Diet	0.00142	-0.00912	0.012	0.81
BL_USE_RX_L	Baseline drug use (any purchases in the past 6 months) ATC class L	Drug use	0.0133	-0.127	0.154	0.865
BL_USE_RX_J01C	Baseline penicillin use (any purchases in the past 6 months)	Antibiotic	0.00511	-0.0526	0.0628	0.869
KY100_3	White bread	Diet	0.00075	-0.00915	0.0107	0.882

## Sheet: Family associations with ARG lo
Variable	Family	Tau	FDR
ARG diversity	Acidaminococcaceae	-0.042	2.244e-06
ARG diversity	Akkermansiaceae	0.109	5.96094e-35
ARG diversity	Bacteroidaceae	-0.103	5.1532e-38
ARG diversity	Barnesiellaceae	-0.017	0.0562889
ARG diversity	Bifidobacteriaceae	0.032	0.000119462
ARG diversity	Brachyspiraceae	-0.035	0.00049402
ARG diversity	Clostridiaceae	0.108	2.34143e-33
ARG diversity	Clostridiales_unclassified	0.085	1.71549e-20
ARG diversity	Coriobacteriaceae	0.02	0.0199731
ARG diversity	Desulfovibrionaceae	-0.012	0.235815
ARG diversity	Eggerthellaceae	0.141	7.31405e-55
ARG diversity	Enterobacteriaceae	0.139	6.20375e-52
ARG diversity	Erysipelotrichaceae	0.069	3.66114e-14
ARG diversity	Eubacteriaceae	0.122	1.47658e-52
ARG diversity	Firmicutes_unclassified	0.112	5.8411e-41
ARG diversity	Lachnospiraceae	0.144	3.66417e-73
ARG diversity	Lactobacillaceae	0.024	0.0127787
ARG diversity	Odoribacteraceae	-0.033	0.000111364
ARG diversity	Oscillospiraceae	0.023	0.0075698
ARG diversity	Pasteurellaceae	0.024	0.0182149
ARG diversity	Peptostreptococcaceae	0.086	1.7067e-19
ARG diversity	Prevotellaceae	-0.182	5.12263e-98
ARG diversity	Proteobacteria_unclassified	0.047	1.58173e-06
ARG diversity	Rikenellaceae	0.036	7.50374e-06
ARG diversity	Ruminococcaceae	0.183	2.46462e-117
ARG diversity	Selenomonadaceae	-0.053	5.17302e-08
ARG diversity	Streptococcaceae	0.097	5.99376e-25
ARG diversity	Sutterellaceae	0.086	3.12469e-20
ARG diversity	Tannerellaceae	-0.039	2.29955e-06
ARG diversity	Veillonellaceae	0.063	2.4656e-12
ARG load	Acidaminococcaceae	-0.008	0.357498
ARG load	Akkermansiaceae	0.003	0.756439
ARG load	Bacteroidaceae	0.101	4.89641e-37
ARG load	Barnesiellaceae	-0.046	9.7054e-08
ARG load	Bifidobacteriaceae	-0.125	3.27141e-54
ARG load	Brachyspiraceae	-0.034	0.000608788
ARG load	Clostridiaceae	0.02	0.0309257
ARG load	Clostridiales_unclassified	0.059	9.95698e-11
ARG load	Coriobacteriaceae	-0.091	1.42507e-28
ARG load	Desulfovibrionaceae	-0.049	1.63325e-07
ARG load	Eggerthellaceae	0.024	0.0091788
ARG load	Enterobacteriaceae	0.082	8.48374e-19
ARG load	Erysipelotrichaceae	-0.029	0.00170556
ARG load	Eubacteriaceae	-0.012	0.150345
ARG load	Firmicutes_unclassified	-0.008	0.372896
ARG load	Lachnospiraceae	-0.036	1.04769e-05
ARG load	Lactobacillaceae	-0.053	3.70487e-08
ARG load	Odoribacteraceae	-0.024	0.00511353
ARG load	Oscillospiraceae	-0.019	0.0296534
ARG load	Pasteurellaceae	-0.015	0.129406
ARG load	Peptostreptococcaceae	-0.012	0.221305
ARG load	Prevotellaceae	-0.119	2.54184e-42
ARG load	Proteobacteria_unclassified	0.046	1.72653e-06
ARG load	Rikenellaceae	0.036	9.87815e-06
ARG load	Ruminococcaceae	0.012	0.150345
ARG load	Selenomonadaceae	-0.051	2.19549e-07
ARG load	Streptococcaceae	0.002	0.846281
ARG load	Sutterellaceae	0.083	4.14423e-19
ARG load	Tannerellaceae	0.025	0.00282763
ARG load	Veillonellaceae	-0.008	0.372896
Species diversity	Acidaminococcaceae	0.093	8.34807e-26
Species diversity	Akkermansiaceae	0.126	4.61178e-46
Species diversity	Bacteroidaceae	-0.048	1.78801e-09
Species diversity	Barnesiellaceae	0.242	7.68405e-176
Species diversity	Bifidobacteriaceae	0.218	3.16593e-162
Species diversity	Brachyspiraceae	0.009	0.357498
Species diversity	Clostridiaceae	0.088	1.99297e-22
Species diversity	Clostridiales_unclassified	0.077	2.60073e-17
Species diversity	Coriobacteriaceae	0.229	4.74815e-174
Species diversity	Desulfovibrionaceae	0.139	1.75001e-50
Species diversity	Eggerthellaceae	0.121	9.61311e-41
Species diversity	Enterobacteriaceae	0.028	0.00287145
Species diversity	Erysipelotrichaceae	0.111	1.03777e-34
Species diversity	Eubacteriaceae	0.191	1.90512e-126
Species diversity	Firmicutes_unclassified	0.181	1.3419e-104
Species diversity	Lachnospiraceae	0.15	9.37693e-79
Species diversity	Lactobacillaceae	0.079	7.02995e-17
Species diversity	Odoribacteraceae	0.217	4.99824e-147
Species diversity	Oscillospiraceae	0.157	4.74523e-76
Species diversity	Pasteurellaceae	0.012	0.228961
Species diversity	Peptostreptococcaceae	0.098	3.12011e-25
Species diversity	Prevotellaceae	-0.015	0.101332
Species diversity	Proteobacteria_unclassified	0.002	0.811219
Species diversity	Rikenellaceae	0.165	4.28713e-94
Species diversity	Ruminococcaceae	0.217	1.88438e-164
Species diversity	Selenomonadaceae	-0.005	0.601321
Species diversity	Streptococcaceae	0.102	2.04584e-27
Species diversity	Sutterellaceae	0.012	0.228016
Species diversity	Tannerellaceae	0.155	2.11635e-82
Species diversity	Veillonellaceae	0.045	6.01165e-07
Species diversity	Akkermansiaceae	0.12562	<0.001

## Sheet: Women ARG load controlled for A
Covariate	Covariate explanation	pvalue	Estimate	CI2.5	CI97.5	exp_Estimate	exp_CI2.5	exp_CI97.5	FDR
KY100_9	low-fat cheese	0.000885	0.0164	0.00676	0.026	1.04	1.02	1.06	0.0346
KY100_10	Other cheeses	0.000517	-0.0173	-0.027	-0.00757	0.961	0.94	0.983	0.0346
PREVAL_RX_R	Prior drug use (any purchases in the past 7 years) ATC class R	0.00105	0.0645	0.026	0.103	1.16	1.06	1.27	0.0346
vaesto	Population density/km2	0.00129	0.031	0.0122	0.0497	1.07	1.03	1.12	0.0346

## Sheet: Women, ARG load not controlled
Covariate	Covariate explanation	Category	Estimate	CI2.5	CI97.5	exp_Estimate	exp_CI2.5	exp_CI97.5	% change	% change CI2.5	% change CI97.5	FDR
PREVAL_RX_J01A	Prior tetracycline use (any purchases in the past 7 years)	Antibiotic	0.2	0.163	0.238	1.59	1.45	1.73	59	45	73	6.45e-21
PREVAL_RX_J01A_NEVT	Prior tetracycline purchases (nr of purchases in the past 7 years)	Antibiotic	0.047	0.0373	0.0567	1.11	1.09	1.14	11	9	14	6.62e-18
BL_USE_RX_J01	Baseline antibiotic use (any purchases in the past 6 months)	Antibiotic	0.198	0.152	0.244	1.58	1.42	1.75	58	42	75	1.2e-14
PREVAL_RX_R	Drug use (any purchases in the past 7 years) ATC class R	Drug use	0.154	0.115	0.192	1.43	1.3	1.56	43	30	56	8.94e-13
BL_USE_RX_J01_1mo	Baseline antibiotic use (any purchases in the past 1 month)	Antibiotic	0.208	0.156	0.26	1.61	1.43	1.82	61	43	82	8.94e-13
BL_USE_RX_J	Baseline drug use (any purchases in the past 6 months) ATC class J	Antibiotic	0.198	0.148	0.249	1.58	1.41	1.77	58	41	77	1.59e-12
PREVAL_RX_J01_NEVT	Prior antibiotic purchases (nr of purchases in the past 7 years)	Antibiotic	0.011	0.00798	0.014	1.03	1.02	1.03	3	2	3	6.92e-11
PREVAL_RX_J_NEVT	Drug purchases (nr of purchases in the past 7 years) ATC class J	Drug use	0.00904	0.00641	0.0117	1.02	1.01	1.03	2	1	3	6.56e-10
PREVAL_RX_J01	Prior antibiotic use (any purchases in the past 7 years)	Antibiotic	0.161	0.113	0.209	1.45	1.3	1.62	45	30	62	2.43e-09
PREVAL_RX_J01F_NEVT	Prior macrolide purchases (nr of purchases in the past 7 years)	Antibiotic	0.0416	0.0284	0.0548	1.1	1.07	1.13	10	7	13	1.75e-08
BL_USE_RX_J01F	Baseline macrolide use (any purchases in the past 6 months)	Antibiotic	0.247	0.168	0.325	1.76	1.47	2.11	76	47	111	2e-08
PREVAL_RX_J01F	Prior macrolide use (any purchases in the past 7 years)	Antibiotic	0.128	0.087	0.17	1.34	1.22	1.48	34	22	48	2.44e-08
PREVAL_RX_J	Drug use (any purchases in the past 7 years) ATC class J	Drug use	0.155	0.105	0.206	1.43	1.27	1.61	43	27	61	2.61e-08
PREVAL_RX_M	Drug use (any purchases in the past 7 years) ATC class M	Drug use	0.1	0.0589	0.141	1.26	1.15	1.38	26	15	38	2.21e-05
PREVAL_ASTHMA_COPD	Asthma with chronic obstructive pulmonary disease	Health	0.157	0.0915	0.223	1.44	1.23	1.67	44	23	67	2.94e-05
PREVAL_RX_R_NEVT	Drug purchases (nr of purchases in the past 7 years) ATC class R	Drug use	0.00268	0.00156	0.00381	1.01	1	1.01	1	0	1	3.07e-05
PREVAL_ASTHMA	Asthma	Health	0.157	0.0904	0.224	1.44	1.23	1.68	44	23	68	3.89e-05
PREVAL_RX_J01D_NEVT	Prior other beta-lactam purchases (nr of purchases in the past 7 years)	Antibiotic	0.0294	0.0169	0.042	1.07	1.04	1.1	7	4	10	4.04e-05
BL_USE_RX_R	Baseline drug use (any purchases in the past 6 months) ATC class R	Drug use	0.147	0.0823	0.213	1.4	1.21	1.63	40	21	63	7.66e-05
PREVAL_RX_G	Drug use (any purchases in the past 7 years) ATC class G	Drug use	0.0904	0.0501	0.131	1.23	1.12	1.35	23	12	35	8.41e-05
PREVAL_RX_A	Drug use (any purchases in the past 7 years) ATC class A	Drug use	0.101	0.0548	0.147	1.26	1.13	1.4	26	13	40	0.000123
PREVAL_RX_D	Drug use (any purchases in the past 7 years) ATC class D	Drug use	0.1	0.0533	0.147	1.26	1.13	1.4	26	13	40	0.000197
PREVAL_RX_J02	Drug use (any purchases in the past 7 years) ATC class A07	Drug use	0.105	0.0537	0.156	1.27	1.13	1.43	27	13	43	0.000373
BL_USE_RX_A	Baseline drug use (any purchases in the past 6 months) ATC class A	Drug use	0.147	0.0732	0.222	1.4	1.18	1.67	40	18	67	0.000608
PREVAL_RX_A_NEVT	Drug purchases (nr of purchases in the past 7 years) ATC class A	Drug use	0.00356	0.00172	0.0054	1.01	1	1.01	1	0	1	0.000852
KY100_4	Sweet coffeebread or pies	Diet	-0.0287	-0.0436	-0.0138	0.936	0.904	0.969	-6.4	-9.6	-3.1	0.000866
PREVAL_ANTI_INFMEDS_M01sub		Drug use	0.0764	0.0359	0.117	1.19	1.09	1.31	19	9	31	0.00117
PREVAL_RX_N	Drug use (any purchases in the past 7 years) ATC class N	Drug use	0.0804	0.0372	0.124	1.2	1.09	1.33	20	9	33	0.00136
PREVAL_RX_ANTI_INFMEDS_M01sub		Drug use	0.0743	0.0337	0.115	1.19	1.08	1.3	19	8	30	0.00164
PREVAL_RX_G03	Drug use (any purchases in the past 7 years) ATC class G03	Drug use	0.0748	0.0335	0.116	1.19	1.08	1.31	19	8	31	0.00176
PREVAL_RX_H02AB	Drug use (any purchases in the past 7 years) ATC class H02AB	Drug use	0.137	0.0611	0.212	1.37	1.15	1.63	37	15	63	0.00176
PREVAL_RX_M_NEVT	Drug purchases (nr of purchases in the past 7 years) ATC class M	Drug use	0.00438	0.00191	0.00684	1.01	1	1.02	1	0	2	0.00217
PREVAL_DIAB	Diabetes	Health	0.149	0.0642	0.234	1.41	1.16	1.71	41	16	71	0.00242
PREVAL_RX_ANTI_INFMEDS_M01sub_NEVT		Drug use	0.00658	0.00281	0.0103	1.02	1.01	1.02	2	1	2	0.00254
PREVAL_RX_H	Drug use (any purchases in the past 7 years) ATC class H	Drug use	0.0913	0.0375	0.145	1.23	1.09	1.4	23	9	40	0.00347
PREVAL_RX_J01C_NEVT	Drug use (any purchases in the past 7 years) ATC class J02	Antibiotic	0.0151	0.00613	0.0242	1.04	1.01	1.06	4	1	6	0.00379
vaesto	Population density/km2		0.0346	0.0125	0.0566	1.08	1.03	1.14	8	3	14	0.00786
KY100_10	Other cheeses	Diet	-0.0171	-0.0286	-0.00566	0.961	0.936	0.987	-3.9	-6.4	-1.3	0.0121
PREVAL_RX_A02	Drug use (any purchases in the past 7 years) ATC class A02	Drug use	0.0824	0.0264	0.138	1.21	1.06	1.38	21	6	38	0.0137
PREVAL_RX_D_NEVT	Drug purchases (nr of purchases in the past 7 years) ATC class D	Drug use	0.00826	0.00262	0.0139	1.02	1.01	1.03	2	1	3	0.0139
PREVAL_RX_A07	Drug use (any purchases in the past 7 years) ATC class A07	Drug use	0.0597	0.0186	0.101	1.15	1.04	1.26	15	4	26	0.0141
PREVAL_RX_C	Drug use (any purchases in the past 7 years) ATC class C	Drug use	0.0633	0.0198	0.107	1.16	1.05	1.28	16	5	28	0.0141
KY100_1	Rye bread, rye crisp	Diet	-0.0271	-0.046	-0.00811	0.94	0.899	0.982	-6	-10.1	-1.8	0.016
PREVAL_RX_J01D	Prior other beta-lactam purchases use (any purchases in the past 7 years)	Antibiotic	0.0585	0.0174	0.0996	1.14	1.04	1.26	14	4	26	0.016
PREVAL_RX_G_NEVT	Drug purchases (nr of purchases in the past 7 years) ATC class G	Drug use	0.00263	0.000763	0.0045	1.01	1	1.01	1	0	1	0.0172
KY100_29	Sugared soft drinks	Diet	-0.0218	-0.0376	-0.00602	0.951	0.917	0.986	-4.9	-8.3	-1.4	0.0197
PREVAL_MACE	Drug use (any purchases in the past 7 years) ATC class C09	Drug use	0.134	0.0318	0.237	1.36	1.08	1.72	36	8	72	0.0291
PREVAL_RX_C09	Drug use (any purchases in the past 7 years) ATC class C09	Drug use	0.0839	0.0195	0.148	1.21	1.05	1.41	21	5	41	0.0291
PREVAL_RX_A07_NEVT	Drug purchases (nr of purchases in the past 7 years) ATC class A07	Drug use	0.00958	0.00223	0.0169	1.02	1.01	1.04	2	1	4	0.0291
BL_USE_RX_C	Baseline drug use (any purchases in the past 6 months) ATC class C	Drug use	0.0626	0.0138	0.111	1.15	1.03	1.29	15	3	29	0.0312
PREVAL_RX_J02_NEVT	Drug purchases (nr of purchases in the past 7 years) ATC class J02	Drug use	0.0151	0.00334	0.0269	1.04	1.01	1.06	4	1	6	0.0312
BL_USE_RX_N	Baseline drug use (any purchases in the past 6 months) ATC class N	Drug use	0.0803	0.0174	0.143	1.2	1.04	1.39	20	4	39	0.0316
PREVAL_RX_N06	Drug use (any purchases in the past 7 years) ATC class N06	Drug use	0.074	0.015	0.133	1.19	1.04	1.36	19	4	36	0.0349
PREVAL_MACE_PAD	Major cardiac event, peripheral arterial disease	Health	0.123	0.0234	0.224	1.33	1.06	1.67	33	6	67	0.0384
BL_USE_RX_J01C	Baseline penicillin use (any purchases in the past 6 months)	Antibiotic	0.0929	0.0169	0.169	1.24	1.04	1.48	24	4	48	0.04
PREVAL_HIBP	High blood pressure	Health	0.0715	0.0113	0.132	1.18	1.03	1.35	18	3	35	0.0473
