# Supplementary material for: Variation and prognostic potential of the gut antibiotic resistome in the FINRISK 2002 cohort
Source: Nat Commun. 2025 Jul 1;16:5963. doi: 10.1038/s41467-025-61137-x (PMC12214822; doi:10.1038/s41467-025-61137-x)
Supplement: Supplementary file 5 — Supplementary Dataset 2 [file 41467_2025_61137_MOESM5_ESM.xlsx]

## Sheet: Caption
Data S2. Associations of diet variables with bacterial families and enterosignatures
The estimate and FDR corrected p-value are sown for each family (or Enterosignature) and diet variable
Correlation of diet covairates with each other
Sheet	Description
Families	Linear model results for bacterial families relative abundances and diet associations, FDR adjusted p-values. Only significant associations shown
Enterosignatures	Linear model results for enterosignatures and diet associations, FDR adjusted p-values. Onlys significant associations shown
Correlation matrix	Pearson correlations of diet vairables with each other
Column name	Explanation
ResponseVariable	Bacterial family or enterosignature
Covariate	Name of the diet covariate, also includes BMI, cholesterol and healthy food score
p	FDR corrected p-values
For Correlation matrix
Column names contain the covairate code
Row names correspond to the covariate long name
Table contains pairwise Pearson correlation values

## Sheet: Families
ResponseVariable	Covariate	Estimate	p
Rikenellaceae	BMI	-0.031681	3.79432e-21
Streptococcaceae	Cultured milk or yoghurt	0.0631074	4.15034e-21
Coriobacteriaceae	Sausages, wieners	0.11084	1.55297e-15
Eubacteriaceae	Fruits	0.0656499	4.09228e-13
Bifidobacteriaceae	Sweet coffeebread or pies	0.0714997	8.01236e-12
Coriobacteriaceae	Sausages (e.g. salami, gotler)	0.0641284	8.01236e-12
Bifidobacteriaceae	Candy	0.0814035	1.34863e-11
Oscillospiraceae	Porridges	0.0663122	1.95933e-11
Barnesiellaceae	BMI	-0.0257731	3.7886e-11
Coriobacteriaceae	Raw vegetables and salad	-0.0760682	1.04004e-09
Ruminococcaceae	Low-fat cheese	0.014028	2.76454e-09
Prevotellaceae	Cultured milk or yoghurt	-0.074963	2.53451e-08
Sutterellaceae	Raw vegetables and salad	0.0586405	2.53451e-08
Oscillospiraceae	Fish, fish dishes	0.0968597	2.88373e-08
Coriobacteriaceae	HFC_score	-0.00111095	4.22626e-08
Eubacteriaceae	Fresh or frozen berries	0.0434894	1.63842e-07
Oscillospiraceae	Fresh or frozen berries	0.0599057	2.6321e-07
Tannerellaceae	Fresh or frozen berries	-0.0549649	2.6321e-07
Lachnospiraceae	BMI	0.00563007	3.07901e-07
Selenomonadaceae	BMI	0.00537626	5.08551e-07
Firmicutes_unclassified	BMI	-0.0178851	5.61918e-07
Eubacteriaceae	HFC_score	0.000786919	8.1015e-07
Coriobacteriaceae	Vegetarian foods	-0.0528091	1.04416e-06
Bifidobacteriaceae	Macaroni, pasta or rice	0.071324	1.63471e-06
Odoribacteraceae	BMI	-0.0160069	1.63471e-06
Rikenellaceae	Raw vegetables and salad	0.0632979	1.63471e-06
Prevotellaceae	Sausages, wieners	0.100471	1.97978e-06
Prevotellaceae	Sausages (e.g. salami, gotler)	0.0665165	2.12939e-06
Sutterellaceae	Poultry meat	0.0630174	2.28978e-06
Coriobacteriaceae	Eggs	0.0720154	4.95085e-06
Firmicutes_unclassified	Sweet coffeebread or pies	0.0534083	5.90007e-06
Acidaminococcaceae	Cultured milk or yoghurt	-0.0497863	6.07521e-06
Desulfovibrionaceae	Fresh or frozen berries	-0.0346783	6.58631e-06
Akkermansiaceae	Sausages, wieners	-0.0747449	6.72341e-06
Oscillospiraceae	Fast food	-0.128065	6.72341e-06
Ruminococcaceae	Cultured milk or yoghurt	0.0116564	6.72341e-06
Ruminococcaceae	HFC_score	0.000249565	6.88854e-06
Prevotellaceae	Cooked or mashed potatoes	0.111897	6.89393e-06
Coriobacteriaceae	White bread	0.0560694	7.24655e-06
Lactobacillaceae	BMI	0.0108042	7.24655e-06
Sutterellaceae	HFC_score	0.000769333	7.24655e-06
Erysipelotrichaceae	Raw vegetables and salad	-0.0553794	7.61839e-06
Akkermansiaceae	Sugared soft drinks	-0.0595193	8.933e-06
Oscillospiraceae	Macaroni, pasta or rice	-0.0738238	1.12479e-05
Prevotellaceae	Muesli or cereal	-0.0701746	1.18926e-05
Bacteroidaceae	Porridges	-0.0213705	1.27223e-05
Barnesiellaceae	Candy	0.0666446	1.27223e-05
Clostridiales_unclassified	Fresh or frozen berries	-0.0446101	1.36585e-05
Pasteurellaceae	Fresh or frozen berries	0.0144258	1.49499e-05
Oscillospiraceae	Store bought ready-to-eat meals	-0.075794	2.1775e-05
Prevotellaceae	Poultry meat	-0.0975219	2.54741e-05
Tannerellaceae	Porridges	-0.0400229	2.54741e-05
Acidaminococcaceae	Sausages, wieners	0.0713374	2.8488e-05
Erysipelotrichaceae	Sausages, wieners	0.0595723	2.90274e-05
Erysipelotrichaceae	Vegetarian foods	-0.0439329	2.90794e-05
Ruminococcaceae	Muesli or cereal	0.0127247	2.90794e-05
Acidaminococcaceae	Eggs	0.0758241	3.14129e-05
Selenomonadaceae	Poultry meat	-0.0206444	3.14129e-05
Lactobacillaceae	Sweet coffeebread or pies	0.0327096	3.35513e-05
Erysipelotrichaceae	Cooked vegetables	-0.04733	3.45662e-05
Bifidobacteriaceae	Raw vegetables and salad	-0.0507996	3.53279e-05
Desulfovibrionaceae	HFC_score	-0.000593488	3.54442e-05
Firmicutes_unclassified	Fresh or frozen berries	0.0461559	3.69525e-05
Akkermansiaceae	BMI	-0.0161255	4.02088e-05
Prevotellaceae	Eggs	0.0929796	4.02088e-05
Coriobacteriaceae	Cooked vegetables	-0.0481643	4.51414e-05
Desulfovibrionaceae	Fruits	-0.0352904	4.51414e-05
Lachnospiraceae	Cholesterol	0.0199746	4.51414e-05
Lactobacillaceae	Poultry meat	-0.0447911	4.87969e-05
Pasteurellaceae	Porridges	0.0118838	4.87969e-05
Coriobacteriaceae	Fruits	-0.0493491	5.34797e-05
Acidaminococcaceae	HFC_score	-0.000937409	7.646e-05
Eubacteriaceae	Cultured milk or yoghurt	0.0289912	8.38966e-05
Eubacteriaceae	Fast food	-0.0796244	0.000100795
Prevotellaceae	Macaroni, pasta or rice	-0.0865612	0.000130674
Prevotellaceae	Cholesterol	0.0855648	0.000133297
Akkermansiaceae	Fresh or frozen berries	0.0471762	0.000134431
Akkermansiaceae	Sausages (e.g. salami, gotler)	-0.0424035	0.000134856
Akkermansiaceae	Fast food	-0.113872	0.000137514
Rikenellaceae	Poultry meat	0.0632343	0.000152311
Prevotellaceae	Fast food	-0.143934	0.000166646
Prevotellaceae	Raw vegetables and salad	-0.0698912	0.000180556
Rikenellaceae	Sausages, wieners	-0.0573486	0.000180556
Acidaminococcaceae	Fresh or frozen berries	-0.0473187	0.000184069
Eubacteriaceae	Fish, fish dishes	0.0480125	0.000184069
Erysipelotrichaceae	Eggs	0.0572001	0.000192897
Ruminococcaceae	Fresh or frozen berries	0.0110555	0.000213999
Desulfovibrionaceae	Raw vegetables and salad	-0.0337337	0.000239686
Acidaminococcaceae	BMI	0.0149379	0.000245619
Ruminococcaceae	Fruits	0.0123458	0.000249648
Bifidobacteriaceae	Store bought ready-to-eat meals	0.0582803	0.000260895
Lactobacillaceae	Porridges	0.0242146	0.000295538
Bifidobacteriaceae	Fish, fish dishes	-0.0575766	0.000301507
Erysipelotrichaceae	HFC_score	-0.000715733	0.000320879
Tannerellaceae	Fast food	0.0951967	0.000321423
Firmicutes_unclassified	Porridges	0.0358216	0.000327469
Oscillospiraceae	Cooked or mashed potatoes	0.0678856	0.000331306
Peptostreptococcaceae	BMI	0.00955795	0.00034001
Tannerellaceae	Sweet coffeebread or pies	-0.0408577	0.00035479
Prevotellaceae	Meat dishes	0.0817037	0.000360734
Akkermansiaceae	HFC_score	0.000824675	0.000420203
Firmicutes_unclassified	Fast food	-0.0970761	0.000420203
Erysipelotrichaceae	Fruits	-0.041884	0.000490096
Sutterellaceae	Low-fat cheese	0.0261516	0.000524064
Prevotellaceae	Porridges	0.0481284	0.000585346
Sutterellaceae	Chocolate	0.041784	0.000607797
Prevotellaceae	Rye bread, rye crisp	0.0735966	0.000615092
Peptostreptococcaceae	Cooked or mashed potatoes	0.0455823	0.000619671
Barnesiellaceae	Other cheeses	0.0379854	0.000693002
Prevotellaceae	BMI	0.0173289	0.000713263
Eubacteriaceae	Salty snacks	-0.0627493	0.000733016
Acidaminococcaceae	Sausages (e.g. salami, gotler)	0.03886	0.000736407
Clostridiaceae	HFC_score	0.000756042	0.00073737
Bifidobacteriaceae	Low-fat cheese	-0.0290394	0.000799039
Bacteroidaceae	Cooked or mashed potatoes	-0.0302498	0.000838341
Eubacteriaceae	Store bought ready-to-eat meals	-0.0431169	0.000948747
Prevotellaceae	Low-fat cheese	-0.0431403	0.00095796
Bifidobacteriaceae	BMI	-0.011177	0.00106684
Peptostreptococcaceae	Sweet coffeebread or pies	0.0286635	0.00109699
Lactobacillaceae	Fresh or frozen berries	0.025032	0.0011154
Streptococcaceae	Porridges	0.0241576	0.00116358
Coriobacteriaceae	Fried potatoes or french fries	0.0589381	0.00117012
Ruminococcaceae	Sweet coffeebread or pies	0.0102636	0.00121372
Pasteurellaceae	HFC_score	0.000206443	0.00136161
Tannerellaceae	BMI	-0.0113792	0.00136161
Clostridiaceae	Sugared soft drinks	-0.0422101	0.00143747
Bifidobacteriaceae	Vegetarian foods	-0.033918	0.00149953
Prevotellaceae	Chocolate	-0.0672262	0.00159389
Veillonellaceae	Fruit and berry juices	0.03439	0.00166226
Firmicutes_unclassified	Cooked or mashed potatoes	0.0577219	0.00166475
Bifidobacteriaceae	Salty snacks	0.0727574	0.00170735
Erysipelotrichaceae	Poultry meat	-0.0499771	0.00170735
Bacteroidaceae	Fresh or frozen berries	-0.0179086	0.00180713
Desulfovibrionaceae	Cultured milk or yoghurt	-0.0214882	0.00183617
Eubacteriaceae	Low-fat cheese	0.021937	0.0019104
Acidaminococcaceae	Raw vegetables and salad	-0.0472349	0.00199592
Prevotellaceae	Fish, fish dishes	0.0749539	0.002159
Sutterellaceae	Cultured milk or yoghurt	0.0250059	0.002159
Lactobacillaceae	Raw vegetables and salad	-0.0280457	0.00222221
Akkermansiaceae	Salty snacks	-0.0835766	0.00223079
Oscillospiraceae	Salty snacks	-0.0802139	0.00223079
Rikenellaceae	Porridges	-0.0310247	0.00223079
Veillonellaceae	BMI	0.0117585	0.00234798
Eubacteriaceae	Vegetarian foods	0.0263106	0.00238373
Ruminococcaceae	Dark wheat and mixed grain bread	0.00948742	0.00245958
Acidaminococcaceae	Low-fat cheese	-0.0319772	0.00248599
Pasteurellaceae	Fruits	0.0117519	0.00248599
Tannerellaceae	Salty snacks	0.0728384	0.00251255
Ruminococcaceae	Sausages, wieners	-0.012445	0.00257603
Akkermansiaceae	Eggs	-0.0548725	0.00272286
Barnesiellaceae	Salty snacks	0.0848814	0.0027393
Acidaminococcaceae	Cholesterol	0.054859	0.00279296
Eggerthellaceae	Raw vegetables and salad	-0.0391508	0.00279296
Erysipelotrichaceae	Sausages (e.g. salami, gotler)	0.0290683	0.00279296
Sutterellaceae	Fruits	0.0312926	0.00289132
Clostridiales_unclassified	Sweet coffeebread or pies	-0.0330066	0.00290068
Bifidobacteriaceae	Cultured milk or yoghurt	0.0276386	0.00310965
Desulfovibrionaceae	Sweet coffeebread or pies	-0.0245097	0.00310965
Selenomonadaceae	Sugared soft drinks	0.0111897	0.00323898
Eggerthellaceae	Sausages, wieners	0.0440834	0.0033299
Veillonellaceae	Sausages (e.g. salami, gotler)	0.0318753	0.0033299
Bacteroidaceae	Rye bread, rye crisp	-0.0227054	0.00343329
Selenomonadaceae	Sausages, wieners	0.0136343	0.00343329
Peptostreptococcaceae	Fresh or frozen berries	0.0246833	0.00355566
Veillonellaceae	Sweet coffeebread or pies	0.0367314	0.00360475
Acidaminococcaceae	Fruits	-0.0424168	0.00364086
Veillonellaceae	Candy	0.0422205	0.00371141
Bifidobacteriaceae	Cooked vegetables	-0.0337093	0.00389367
Tannerellaceae	Eggs	0.0465553	0.00389367
Coriobacteriaceae	Meat dishes	0.0468382	0.00394287
Bacteroidaceae	BMI	-0.00533165	0.00396379
Bifidobacteriaceae	HFC_score	-0.000581148	0.00396788
Coriobacteriaceae	Salty snacks	0.0698998	0.00396788
Proteobacteria_unclassified	Poultry meat	0.025429	0.00396788
Akkermansiaceae	Fried potatoes or french fries	-0.0592797	0.00405372
Ruminococcaceae	Raw vegetables and salad	0.0102864	0.00441216
Eubacteriaceae	Cooked or mashed potatoes	0.039278	0.00448007
Rikenellaceae	Chocolate	0.0434578	0.00453141
Akkermansiaceae	Sweet coffeebread or pies	0.0374743	0.00465566
Tannerellaceae	Cooked or mashed potatoes	-0.049744	0.00515785
Clostridiales_unclassified	Vegetarian foods	-0.0297386	0.00536485
Bacteroidaceae	Fast food	0.0387435	0.00579446
Sutterellaceae	Candy	0.0312526	0.00579446
Erysipelotrichaceae	Muesli or cereal	-0.0307833	0.00604232
Prevotellaceae	Store bought ready-to-eat meals	-0.0675479	0.00618607
Proteobacteria_unclassified	Muesli or cereal	0.0169252	0.00618607
Clostridiaceae	Fried potatoes or french fries	-0.0543514	0.00642194
Firmicutes_unclassified	Dark wheat and mixed grain bread	0.0324976	0.00642194
Sutterellaceae	Macaroni, pasta or rice	0.0366159	0.00663997
Akkermansiaceae	Low-calory soft drinks	-0.0432236	0.00664089
Enterobacteriaceae	Fried potatoes or french fries	-0.0527642	0.00698332
Acidaminococcaceae	Candy	-0.042332	0.00731605
Streptococcaceae	Fresh or frozen berries	0.0229719	0.00759128
Acidaminococcaceae	Fruit and berry juices	-0.0317425	0.00761353
Peptostreptococcaceae	Fast food	-0.0552532	0.00761353
Rikenellaceae	Muesli or cereal	0.0319019	0.00769845
Clostridiales_unclassified	Fish, fish dishes	-0.0433108	0.00769845
Eubacteriaceae	Fried potatoes or french fries	-0.0381367	0.00778175
Coriobacteriaceae	Low-fat cheese	-0.0245661	0.00787248
Rikenellaceae	Sausages (e.g. salami, gotler)	-0.0279294	0.00787248
Sutterellaceae	White bread	-0.0289435	0.00801301
Lachnospiraceae	Rye bread, rye crisp	0.0128252	0.00830769
Streptococcaceae	Fruits	0.0256285	0.00830769
Bifidobacteriaceae	Cholesterol	-0.0404792	0.0083461
Prevotellaceae	Fresh or frozen berries	0.0428885	0.0083461
Barnesiellaceae	Macaroni, pasta or rice	0.0496323	0.00877446
Coriobacteriaceae	Fresh or frozen berries	-0.0296103	0.00880695
Akkermansiaceae	Raw vegetables and salad	0.0393044	0.00932776
Desulfovibrionaceae	Sausages (e.g. salami, gotler)	0.0183249	0.011512
Eubacteriaceae	Raw vegetables and salad	0.0263748	0.011512
Enterobacteriaceae	Candy	-0.0367165	0.0118634
Sutterellaceae	Cooked vegetables	0.0260006	0.012085
Eggerthellaceae	Salty snacks	-0.0614609	0.0121598
Peptostreptococcaceae	Chocolate	-0.0286105	0.0121845
Desulfovibrionaceae	Rye bread, rye crisp	-0.0272154	0.0125473
Sutterellaceae	Sausages, wieners	-0.0321395	0.0126821
Eubacteriaceae	BMI	0.00705989	0.0128855
Akkermansiaceae	Vegetarian foods	0.0320056	0.0129257
Lactobacillaceae	Cultured milk or yoghurt	0.0170971	0.0129257
Oscillospiraceae	Sweet coffeebread or pies	0.0320987	0.0129257
Akkermansiaceae	Fruits	0.0360661	0.0129375
Bacteroidaceae	Sweet coffeebread or pies	-0.0152172	0.0133558
Bacteroidaceae	Salty snacks	0.0313045	0.0136738
Clostridiales_unclassified	Rye bread, rye crisp	-0.0360224	0.0136738
Oscillospiraceae	Candy	-0.0366754	0.0138046
Rikenellaceae	Low-fat cheese	0.0235814	0.0147723
Barnesiellaceae	Chocolate	0.0430741	0.0148348
Sutterellaceae	Cold meat cuts (cooked ham)	0.0229842	0.0150977
Acidaminococcaceae	Fried potatoes or french fries	0.0525606	0.0151661
Eggerthellaceae	Fruits	-0.0309899	0.0151921
Sutterellaceae	Muesli or cereal	0.0237965	0.0151921
Acidaminococcaceae	Meat dishes	0.0463082	0.0158029
Prevotellaceae	Salty snacks	-0.0860299	0.0161273
Clostridiales_unclassified	Porridges	-0.0229667	0.016143
Coriobacteriaceae	Sugared soft drinks	0.0302027	0.0162636
Firmicutes_unclassified	Low-calory soft drinks	-0.0354606	0.0164415
Desulfovibrionaceae	Meat dishes	0.0280595	0.0170981
Peptostreptococcaceae	Porridges	0.0181155	0.0170981
Streptococcaceae	Raw vegetables and salad	-0.0245188	0.017156
Acidaminococcaceae	Cooked vegetables	-0.0343025	0.0172751
Oscillospiraceae	Fried potatoes or french fries	-0.0481216	0.0174609
Peptostreptococcaceae	Fish, fish dishes	0.0310943	0.0179042
Bacteroidaceae	Chocolate	0.0184342	0.018036
Enterobacteriaceae	Store bought ready-to-eat meals	-0.0434507	0.018749
Erysipelotrichaceae	Low-fat cheese	-0.021274	0.0191441
Clostridiales_unclassified	Cooked or mashed potatoes	-0.0405272	0.0193957
Rikenellaceae	Cooked vegetables	0.0300736	0.0194836
Eggerthellaceae	Low-calory soft drinks	-0.0331552	0.0195579
Bifidobacteriaceae	Muesli or cereal	0.0262931	0.0196739
Lactobacillaceae	Chocolate	-0.0243272	0.0206584
Ruminococcaceae	BMI	-0.00232439	0.0207228
Bifidobacteriaceae	Rye bread, rye crisp	0.034104	0.0218147
Oscillospiraceae	White bread	-0.0327349	0.0225659
Oscillospiraceae	HFC_score	0.000533688	0.0225659
Akkermansiaceae	Cooked vegetables	0.0321616	0.0229286
Sutterellaceae	Fast food	0.0529426	0.0229286
Veillonellaceae	Sugared soft drinks	0.0309954	0.0229286
Pasteurellaceae	Fish, fish dishes	0.0122241	0.0230716
Erysipelotrichaceae	Chocolate	-0.0332948	0.0240602
Rikenellaceae	Cultured milk or yoghurt	0.0234289	0.0240602
Eggerthellaceae	Cooked or mashed potatoes	0.0410082	0.0241445
Odoribacteraceae	Candy	0.030097	0.0241836
Erysipelotrichaceae	White bread	0.028906	0.0243072
Pasteurellaceae	Sausages, wieners	-0.0108129	0.0249651
Oscillospiraceae	Vegetarian foods	0.0278823	0.0252661
Bacteroidaceae	Fish, fish dishes	-0.0199272	0.0259235
Ruminococcaceae	Rye bread, rye crisp	0.00944763	0.0259235
Brachyspiraceae	Sausages, wieners	0.00527256	0.0259546
Bifidobacteriaceae	White bread	0.0282373	0.0262898
Bifidobacteriaceae	Sausages, wieners	0.0332317	0.0263524
Prevotellaceae	Low-calory soft drinks	-0.0460998	0.026439
Bifidobacteriaceae	Poultry meat	-0.0361558	0.0268306
Proteobacteria_unclassified	Rye bread, rye crisp	-0.0183207	0.0268306
Eggerthellaceae	Store bought ready-to-eat meals	-0.0382771	0.0272727
Firmicutes_unclassified	Rye bread, rye crisp	0.0353505	0.0278431
Erysipelotrichaceae	BMI	0.00784544	0.0288027
Oscillospiraceae	Fruit and berry juices	-0.0247162	0.0298347
Tannerellaceae	Fruits	-0.0281111	0.0298759
Eubacteriaceae	Sausages, wieners	-0.0262987	0.0299937
Streptococcaceae	Muesli or cereal	0.0195987	0.0299937
Eggerthellaceae	Fast food	-0.0596112	0.0322264
Eubacteriaceae	Cooked vegetables	0.0208825	0.0327069
Acidaminococcaceae	Muesli or cereal	-0.0294007	0.0327595
Barnesiellaceae	Raw vegetables and salad	0.0340981	0.0334046
Lachnospiraceae	Sausages (e.g. salami, gotler)	0.00707477	0.0334046
Veillonellaceae	Fast food	0.0644414	0.0334046
Bacteroidaceae	Cultured milk or yoghurt	0.0110627	0.0336373
Desulfovibrionaceae	Vegetarian foods	-0.0174174	0.0338417
Eggerthellaceae	Cholesterol	0.0345142	0.0343106
Coriobacteriaceae	Store bought ready-to-eat meals	0.0371291	0.0351454
Enterobacteriaceae	BMI	-0.00833013	0.0351454
Bacteroidaceae	Poultry meat	0.0185758	0.0356203
Odoribacteraceae	Salty snacks	0.0507547	0.0358621
Peptostreptococcaceae	Store bought ready-to-eat meals	-0.0278395	0.0363225
Ruminococcaceae	Sugared soft drinks	-0.00727121	0.0363225
Proteobacteria_unclassified	Sausages, wieners	-0.0174904	0.0363225
Peptostreptococcaceae	Salty snacks	-0.0397136	0.0365518
Tannerellaceae	Fried potatoes or french fries	0.0393445	0.0369548
Acidaminococcaceae	White bread	0.0321294	0.0378273
Bacteroidaceae	Sausages, wieners	-0.0167734	0.037925
Selenomonadaceae	Sausages (e.g. salami, gotler)	0.00662562	0.0382449
Coriobacteriaceae	Other cheeses	0.0208107	0.0385458
Acidaminococcaceae	Macaroni, pasta or rice	-0.0398012	0.0385971
Akkermansiaceae	Cold meat cuts (cooked ham)	-0.0267251	0.0399934
Eggerthellaceae	Sausages (e.g. salami, gotler)	0.0212353	0.0404577
Erysipelotrichaceae	Macaroni, pasta or rice	-0.0330328	0.0404577
Pasteurellaceae	Fried potatoes or french fries	-0.012026	0.0404577
Acidaminococcaceae	Sugared soft drinks	0.0301662	0.040641
Veillonellaceae	Sausages, wieners	0.0346525	0.040641
Lactobacillaceae	Cooked or mashed potatoes	0.0261885	0.0406749
Prevotellaceae	Cooked vegetables	-0.0368734	0.043253
Lactobacillaceae	Macaroni, pasta or rice	-0.0233211	0.0432811
Akkermansiaceae	Meat dishes	-0.0384611	0.0433186
Desulfovibrionaceae	Fast food	0.0398988	0.0458369
Bacteroidaceae	Store bought ready-to-eat meals	0.0180676	0.0476074
Bifidobacteriaceae	Meat dishes	0.0321558	0.0476074
Peptostreptococcaceae	Rye bread, rye crisp	0.0236688	0.0476074
Selenomonadaceae	Muesli or cereal	-0.00733077	0.047674
Selenomonadaceae	Raw vegetables and salad	-0.00842602	0.0477081
Firmicutes_unclassified	Cultured milk or yoghurt	0.0208642	0.0477081
Odoribacteraceae	Low-calory soft drinks	-0.0277429	0.0477374
Selenomonadaceae	Cultured milk or yoghurt	-0.00623439	0.0480361
Eubacteriaceae	Sweet coffeebread or pies	0.0186227	0.0492243

## Sheet: Enterosignatures
ResponseVariable	Covariate	Estimate	StdError	Tvalue	FDR
ES-Firm	BMI	-0.0118124	0.000901721	-13.0998	<0.001
ES-Bifi	BMI	0.0116478	0.00120289	9.68313	<0.001
ES-Bact	Porridges	-0.026616	0.00338598	-7.86066	<0.001
ES-Bact	Fresh or frozen berries	-0.0290271	0.00385306	-7.53351	<0.001
ES-Bact	Cooked or mashed potatoes	-0.0454861	0.00614178	-7.406	<0.001
ES-Bact	Rye bread, rye crisp	-0.0324158	0.00520497	-6.22785	<0.001
ES-Bact	Sweet coffeebread or pies	-0.0250702	0.00404302	-6.20087	<0.001
ES-Firm	Raw vegetables and salad	0.0208371	0.00335142	6.21741	<0.001
ES-Bact	Fast food	0.0574601	0.00935023	6.14532	<0.001
ES-Firm	Sausages (e.g. salami, gotler)	-0.0139504	0.00255484	-5.46039	<0.001
ES-Prev	Porridges	0.0331414	0.00613936	5.39818	<0.001
ES-Prev	BMI	0.0115492	0.00224667	5.14061	<0.001
ES-Prev	Muesli or cereal	-0.0364945	0.00714486	-5.1078	<0.001
ES-Prev	Cooked or mashed potatoes	0.0563938	0.011118	5.07229	<0.001
ES-Prev	Cultured milk or yoghurt	-0.0308049	0.00609938	-5.0505	<0.001
ES-Firm	Poultry meat	0.020511	0.00420665	4.87586	<0.001
ES-Firm	Sausages, wieners	-0.0184561	0.0038496	-4.79431	<0.001
ES-Firm	Chocolate	0.017406	0.00375728	4.63259	<0.001
ES-Bact	Fish, fish dishes	-0.0269467	0.00585161	-4.605	<0.001
ES-Bact	Salty snacks	0.0382448	0.00838042	4.56359	<0.001
ES-Firm	HFC_score	0.000238713	5.31417e-05	4.492	<0.001
ES-Prev	Poultry meat	-0.0457491	0.0102994	-4.44193	<0.001
ES-Bifi	Cholesterol	0.0237135	0.00534465	4.43688	<0.001
ES-Bact	Poultry meat	0.0236784	0.00572552	4.1356	<0.001
ES-Firm	Low-fat cheese	0.00961107	0.00231973	4.14318	<0.001
ES-Bact	Meat dishes	-0.0230034	0.0056097	-4.10064	<0.001
ES-Bact	Macaroni, pasta or rice	0.0220148	0.00554034	3.97354	<0.001
ES-Bact	Low-calory soft drinks	0.0189141	0.00482966	3.91625	0.000567438
ES-Prev	Rye bread, rye crisp	0.036152	0.00944233	3.82871	0.000784051
ES-Esch	White bread	0.0185031	0.00487389	3.79638	0.000863924
ES-Prev	Store bought ready-to-eat meals	-0.0388621	0.0105914	-3.66922	0.00138359
ES-Prev	Macaroni, pasta or rice	-0.0362867	0.0100118	-3.62439	0.00150135
ES-Prev	Sausages, wieners	0.034296	0.0094582	3.62606	0.00150135
ES-Bifi	Cold meat cuts (cooked ham)	0.013577	0.00373479	3.63527	0.00150135
ES-Prev	Meat dishes	0.0355909	0.0100983	3.52446	0.00213527
ES-Firm	Cooked vegetables	0.0108373	0.00308341	3.51472	0.00215344
ES-Prev	Raw vegetables and salad	-0.0288548	0.00824685	-3.49889	0.00216026
ES-Prev	Eggs	0.0354732	0.0101361	3.49969	0.00216026
ES-Esch	Raw vegetables and salad	-0.0176124	0.0050429	-3.49252	0.00216026
ES-Firm	Cholesterol	-0.0137001	0.00403024	-3.39933	0.00289927
ES-Prev	Sausages (e.g. salami, gotler)	0.0213503	0.00628074	3.39933	0.00289927
ES-Prev	Fast food	-0.0573165	0.0169106	-3.38939	0.00293479
ES-Firm	Muesli or cereal	0.00982536	0.00291544	3.37011	0.00307456
ES-Bact	Store bought ready-to-eat meals	0.0195796	0.00587231	3.33423	0.00341964
ES-Bact	Sausages, wieners	-0.0174068	0.00524089	-3.32135	0.00350151
ES-Prev	Low-fat cheese	-0.0185214	0.00570233	-3.24805	0.00444159
ES-Prev	Chocolate	-0.0295853	0.00925092	-3.19809	0.00517371
ES-Esch	Rye bread, rye crisp	-0.0183122	0.00575563	-3.18162	0.0053626
ES-Firm	Sugared soft drinks	-0.00964178	0.00312021	-3.0901	0.00703036
ES-Prev	Fresh or frozen berries	0.0215709	0.00697664	3.09188	0.00703036
ES-Bifi	Chocolate	-0.0151108	0.004986	-3.03065	0.00840387
ES-Prev	Fish, fish dishes	0.0314958	0.0105899	2.97415	0.00992107
ES-Firm	Candy	0.0101576	0.0034309	2.96062	0.0101713
ES-Bifi	Rye bread, rye crisp	0.0148517	0.00508674	2.91968	0.011391
ES-Firm	Dark wheat and mixed grain bread	0.00804736	0.00290072	2.77426	0.0176518
ES-Firm	White bread	-0.00895615	0.00327424	-2.73533	0.0195245
ES-Esch	Fruits	-0.0130404	0.00479743	-2.7182	0.0202013
ES-Esch	Fried potatoes or french fries	-0.0183121	0.0069661	-2.62874	0.0259146
ES-Firm	Fried potatoes or french fries	-0.0120565	0.00463694	-2.60009	0.0277017
ES-Bact	HFC_score	-0.000188318	7.28964e-05	-2.58336	0.028609
ES-Bact	Raw vegetables and salad	0.0114778	0.00457618	2.50816	0.0344784
ES-Prev	Cold meat cuts (cooked ham)	-0.0172758	0.00689237	-2.50652	0.0344784
ES-Esch	Muesli or cereal	-0.0109378	0.00440027	-2.48572	0.035416
ES-Esch	Cold meat cuts (cooked ham)	-0.0104825	0.00421269	-2.48831	0.035416
ES-Prev	Salty snacks	-0.036934	0.0150912	-2.4474	0.0382179
ES-Bifi	Macaroni, pasta or rice	-0.0132208	0.00539847	-2.44898	0.0382179
ES-Prev	Candy	-0.0204271	0.00841762	-2.4267	0.0398625
ES-Bifi	Fish, fish dishes	0.0137729	0.00570628	2.41364	0.0407119
ES-Prev	Cholesterol	0.0238724	0.00994469	2.40052	0.0415874
ES-Prev	Sweet coffeebread or pies	0.0170356	0.00729578	2.33499	0.0489305

## Sheet: Correlation Matrix
Covariate	KY100_1	KY100_2	KY100_3	KY100_4	KY100_5	KY100_6	KY100_7	KY100_8	KY100_9	KY100_10	KY100_12	KY100_13	KY100_14	KY100_15	KY100_16	KY100_17	KY100_18	KY100_19	KY100_20	KY100_21	KY100_22	KY100_23	KY100_24	KY100_25	KY100_26	KY100_27	KY100_28	KY100_29	KY100_30	KY100_31	KY100_35	KY100_37	HFC_score	BMI	KOL	Covariate	RowNames
Rye bread, rye crisp	1	-0.0503757	-0.0549093	0.11548	0.190882	0.00208994	-0.0855633	0.0846023	0.111938	-0.00844886	0.212347	-0.0650843	0.122473	0.109949	0.102016	0.144215	0.199821	0.0248078	0.141335	-0.0321376	0.0520151	0.0205435	0.00953498	0.0434785	0.0290917	-0.0601671	-0.0278805	-0.0625462	-0.0339871	-0.114431	-0.0848873	-0.121252	0.343511	0.0537572	0.0691537	Rye bread, rye crisp	KY100_1
Dark wheat and mixed grain bread	-0.0503757	1	0.167157	0.151444	0.00288841	0.10372	0.145312	0.0749169	0.0697268	0.122105	0.110725	0.0936648	0.145794	0.0876196	0.042389	0.0721687	0.014142	0.0957425	0.0324789	0.119405	0.111888	0.055914	0.0655792	0.154983	0.0596255	0.11048	0.064522	0.108248	0.0294788	0.0685793	0.0710646	0.064233	0.260884	-0.0394547	-0.042505	Dark wheat and mixed grain bread	KY100_2
White bread	-0.0549093	0.167157	1	0.07475	-0.0699294	0.0139214	0.132496	-0.00724812	-0.0590929	0.164833	0.056344	0.250685	-0.0710336	-0.0496671	-0.0512811	-0.0687307	-0.0808907	0.0690274	-0.0180302	0.0178662	0.129802	0.22	0.209822	0.0484623	0.168679	0.099151	0.116483	0.18971	0.119044	0.182836	0.119045	0.177672	-0.0954937	0.0146659	-0.00862963	White bread	KY100_3
Sweet coffeebread or pies	0.11548	0.151444	0.07475	1	0.161871	0.0446221	0.0228136	0.103512	0.0271542	0.0795669	0.161314	0.0309226	0.0301953	0.0150198	0.0209021	0.0864504	0.185924	0.0785563	0.0382043	-0.0478264	0.129891	0.0862048	0.0791033	0.0575149	-0.00467986	0.217965	0.215819	0.137041	-0.0109237	0.00340881	0.00279262	-0.0236578	0.107009	-0.00723034	-0.0189422	Sweet coffeebread or pies	KY100_4
Porridges	0.190882	0.00288841	-0.0699294	0.161871	1	0.0560294	-0.0706026	0.06991	0.138046	-0.118829	0.236936	-0.135434	0.0981519	0.183609	0.232158	0.175156	0.402342	0.0683923	0.189764	-0.0448912	0.00486825	-0.0546055	-0.0838947	0.00378833	-0.00252266	-0.0865397	-0.0843617	-0.110025	-0.069823	-0.180839	-0.157442	-0.213522	0.259064	0.0801475	0.0296279	Porridges	KY100_5
Muesli or cereal	0.00208994	0.10372	0.0139214	0.0446221	0.0560294	1	0.229413	0.321479	0.13852	0.00237991	-0.0457841	0.0339109	0.176336	0.140743	0.127964	0.171025	0.0932462	0.130777	0.0270001	0.157735	-0.0290831	-0.0813967	-0.0773814	0.0446411	-0.00602169	0.119276	0.0663508	-0.0107853	0.0700954	0.0881625	0.0738606	0.0609865	0.187972	-0.100146	-0.103392	Muesli or cereal	KY100_6
Macaroni, pasta or rice	-0.0855633	0.145312	0.132496	0.0228136	-0.0706026	0.229413	1	0.144493	0.0505356	0.118125	-0.131249	0.199194	0.149872	0.1262	0.0503067	0.0712518	-0.0618928	0.142069	0.00514985	0.314132	0.125878	0.0747903	0.00114553	0.0407817	0.0850252	0.217587	0.189853	0.104099	0.168196	0.270863	0.216126	0.242387	0.0696111	-0.134216	-0.12827	Macaroni, pasta or rice	KY100_7
Cultured milk or yoghurt	0.0846023	0.0749169	-0.00724812	0.103512	0.06991	0.321479	0.144493	1	0.21951	-0.00125013	0.0184049	0.00632773	0.183461	0.152759	0.110085	0.24339	0.167841	0.1212	0.0431523	0.143658	0.0153159	-0.0437373	-0.0226655	0.0837567	0.00834739	0.130137	0.105431	0.00563587	0.0795319	0.0564179	0.081589	0.0460784	0.236963	-0.0756159	-0.0820418	Cultured milk or yoghurt	KY100_8
Low-fat cheese	0.111938	0.0697268	-0.0590929	0.0271542	0.138046	0.13852	0.0505356	0.21951	1	-0.293	0.0574439	-0.107692	0.285509	0.291365	0.269216	0.240179	0.195538	0.0935388	0.147703	0.219675	-0.0614044	-0.156807	-0.17435	0.124303	-0.0414443	0.00148099	-0.0328571	-0.139754	0.0938769	-0.0608139	-0.0464323	-0.0500063	0.497396	0.0674139	-0.0118674	Low-fat cheese	KY100_9
Other cheeses	-0.00844886	0.122105	0.164833	0.0795669	-0.118829	0.00237991	0.118125	-0.00125013	-0.293	1	0.0429151	0.236005	-0.0427626	-0.0803572	-0.0912299	-0.059748	-0.0721374	0.0853736	-0.0398199	-0.0496945	0.183975	0.201942	0.26817	0.0270347	0.167177	0.145419	0.141807	0.205487	0.0021633	0.169222	0.094597	0.129412	-0.137895	-0.102304	-0.0169947	Other cheeses	KY100_10
Cooked or mashed potatoes	0.212347	0.110725	0.056344	0.161314	0.236936	-0.0457841	-0.131249	0.0184049	0.0574439	0.0429151	1	0.0575907	0.115766	0.151362	0.0746158	0.0943582	0.250778	0.0627656	0.207236	-0.0371412	0.315374	0.168013	0.106932	0.121974	0.0553974	-0.0631205	-0.0380015	0.0215652	-0.0604435	-0.118823	-0.158391	-0.147014	0.214153	0.0947728	0.0795086	Cooked or mashed potatoes	KY100_12
Fried potatoes or french fries	-0.0650843	0.0936648	0.250685	0.0309226	-0.135434	0.0339109	0.199194	0.00632773	-0.107692	0.236005	0.0575907	1	-0.05146	-0.0773642	-0.113494	-0.106158	-0.142149	0.0787352	-0.039681	0.0463703	0.208284	0.332857	0.261029	0.0784395	0.242352	0.155733	0.164277	0.271536	0.164138	0.333646	0.240713	0.366072	-0.157892	-0.0459173	-0.0320886	Fried potatoes or french fries	KY100_13
Raw vegetables and salad	0.122473	0.145794	-0.0710336	0.0301953	0.0981519	0.176336	0.149872	0.183461	0.285509	-0.0427626	0.115766	-0.05146	1	0.467012	0.359718	0.394438	0.249979	0.131518	0.21997	0.297313	0.0267482	-0.170773	-0.187074	0.101186	-0.0142889	0.0513948	-0.00561735	-0.110147	0.0387557	-0.0162012	-0.0630836	-0.0305838	0.647502	-0.0794495	-0.0613358	Raw vegetables and salad	KY100_14
Cooked vegetables	0.109949	0.0876196	-0.0496671	0.0150198	0.183609	0.140743	0.1262	0.152759	0.291365	-0.0803572	0.151362	-0.0773642	0.467012	1	0.555739	0.27918	0.314424	0.114882	0.273528	0.256315	-0.0417224	-0.160356	-0.184757	0.0516069	0.0329821	-0.00569215	-0.0797472	-0.15268	0.0148353	-0.0649561	-0.115542	-0.0911953	0.550546	0.0247362	-0.00991428	Cooked vegetables	KY100_15
Vegetarian foods	0.102016	0.042389	-0.0512811	0.0209021	0.232158	0.127964	0.0503067	0.110085	0.269216	-0.0912299	0.0746158	-0.113494	0.359718	0.555739	1	0.249587	0.345348	0.0888536	0.249323	0.142903	-0.185622	-0.211008	-0.210196	-0.0677797	0.0163133	-0.0298322	-0.102632	-0.163247	-0.0038687	-0.11442	-0.115873	-0.139046	0.490876	0.0476024	0.00175163	Vegetarian foods	KY100_16
Fruits	0.144215	0.0721687	-0.0687307	0.0864504	0.175156	0.171025	0.0712518	0.24339	0.240179	-0.059748	0.0943582	-0.106158	0.394438	0.27918	0.249587	1	0.312134	0.185392	0.174479	0.179287	-0.0272191	-0.115496	-0.129324	0.0812881	-0.0100897	0.0710442	0.0354684	-0.103114	0.0379303	-0.0671906	-0.0629285	-0.106654	0.560826	0.0195095	-0.0355041	Fruits	KY100_17
Fresh or frozen berries	0.199821	0.014142	-0.0808907	0.185924	0.402342	0.0932462	-0.0618928	0.167841	0.195538	-0.0721374	0.250778	-0.142149	0.249979	0.314424	0.345348	0.312134	1	0.200748	0.285326	0.027072	0.0227715	-0.110921	-0.108272	0.0404152	-0.00637055	-0.0634395	-0.0738539	-0.115695	-0.0648827	-0.181409	-0.193562	-0.202098	0.477385	0.0872105	0.0399867	Fresh or frozen berries	KY100_18
Fruit and berry juices	0.0248078	0.0957425	0.0690274	0.0785563	0.0683923	0.130777	0.142069	0.1212	0.0935388	0.0853736	0.0627656	0.0787352	0.131518	0.114882	0.0888536	0.185392	0.200748	1	0.105329	0.0843534	0.0819502	0.0372808	0.0797374	0.091885	0.0917857	0.0960619	0.0709521	0.155116	0.0656049	0.0625941	0.0550109	0.0488304	0.312481	-0.0441685	-0.0155805	Fruit and berry juices	KY100_19
Fish, fish dishes	0.141335	0.0324789	-0.0180302	0.0382043	0.189764	0.0270001	0.00514985	0.0431523	0.147703	-0.0398199	0.207236	-0.039681	0.21997	0.273528	0.249323	0.174479	0.285326	0.105329	1	0.244468	0.00711635	-0.062308	-0.0543885	0.025102	0.0754297	-0.0383342	-0.0720806	-0.0584818	-0.0196157	-0.081433	-0.110027	-0.103483	0.359596	0.0666996	0.0718111	Fish, fish dishes	KY100_20
Poultry meat	-0.0321376	0.119405	0.0178662	-0.0478264	-0.0448912	0.157735	0.314132	0.143658	0.219675	-0.0496945	-0.0371412	0.0463703	0.297313	0.256315	0.142903	0.179287	0.027072	0.0843534	0.244468	1	0.051361	-0.0573205	-0.117825	0.165256	0.0203194	0.114141	0.0514643	-0.0307238	0.115546	0.113955	0.0990025	0.147028	0.269082	-0.0503535	-0.0640555	Poultry meat	KY100_21
Meat dishes	0.0520151	0.111888	0.129802	0.129891	0.00486825	-0.0290831	0.125878	0.0153159	-0.0614044	0.183975	0.315374	0.208284	0.0267482	-0.0417224	-0.185622	-0.0272191	0.0227715	0.0819502	0.00711635	0.051361	1	0.353098	0.255493	0.259998	0.128758	0.0693226	0.107025	0.169924	0.0605027	0.0974445	0.0593256	0.105955	-0.035083	0.00796779	0.0135155	Meat dishes	KY100_22
Sausages, wieners	0.0205435	0.055914	0.22	0.0862048	-0.0546055	-0.0813967	0.0747903	-0.0437373	-0.156807	0.201942	0.168013	0.332857	-0.170773	-0.160356	-0.211008	-0.115496	-0.110921	0.0372808	-0.062308	-0.0573205	0.353098	1	0.48492	0.167536	0.258307	0.0813092	0.163983	0.2716	0.127071	0.171551	0.206415	0.158392	-0.207261	0.0744853	0.0475853	Sausages, wieners	KY100_23
Sausages (e.g. salami, gotler)	0.00953498	0.0655792	0.209822	0.0791033	-0.0838947	-0.0773814	0.00114553	-0.0226655	-0.17435	0.26817	0.106932	0.261029	-0.187074	-0.184757	-0.210196	-0.129324	-0.108272	0.0797374	-0.0543885	-0.117825	0.255493	0.48492	1	0.221124	0.217553	0.06601	0.142581	0.299057	0.0901	0.152323	0.132552	0.120807	-0.212803	0.0506858	0.0574785	Sausages (e.g. salami, gotler)	KY100_24
Cold meat cuts (cooked ham)	0.0434785	0.154983	0.0484623	0.0575149	0.00378833	0.0446411	0.0407817	0.0837567	0.124303	0.0270347	0.121974	0.0784395	0.101186	0.0516069	-0.0677797	0.0812881	0.0404152	0.091885	0.025102	0.165256	0.259998	0.167536	0.221124	1	0.0946195	0.06375	0.0898353	0.0943998	0.130597	0.0845002	0.0453698	0.0773487	0.0956567	0.0819184	-0.00155824	Cold meat cuts (cooked ham)	KY100_25
Eggs	0.0290917	0.0596255	0.168679	-0.00467986	-0.00252266	-0.00602169	0.0850252	0.00834739	-0.0414443	0.167177	0.0553974	0.242352	-0.0142889	0.0329821	0.0163133	-0.0100897	-0.00637055	0.0917857	0.0754297	0.0203194	0.128758	0.258307	0.217553	0.0946195	1	0.0626476	0.0550589	0.121983	0.0848793	0.100704	0.0760997	0.0868203	-0.0132147	0.027981	0.0112762	Eggs	KY100_26
Chocolate	-0.0601671	0.11048	0.099151	0.217965	-0.0865397	0.119276	0.217587	0.130137	0.00148099	0.145419	-0.0631205	0.155733	0.0513948	-0.00569215	-0.0298322	0.0710442	-0.0634395	0.0960619	-0.0383342	0.114141	0.0693226	0.0813092	0.06601	0.06375	0.0626476	1	0.501611	0.208401	0.133357	0.273807	0.182021	0.217591	0.0139622	-0.129209	-0.0767535	Chocolate	KY100_27
Candy	-0.0278805	0.064522	0.116483	0.215819	-0.0843617	0.0663508	0.189853	0.105431	-0.0328571	0.141807	-0.0380015	0.164277	-0.00561735	-0.0797472	-0.102632	0.0354684	-0.0738539	0.0709521	-0.0720806	0.0514643	0.107025	0.163983	0.142581	0.0898353	0.0550589	0.501611	1	0.304668	0.188374	0.291005	0.182921	0.223056	-0.0723205	-0.0920632	-0.0725841	Candy	KY100_28
Sugared soft drinks	-0.0625462	0.108248	0.18971	0.137041	-0.110025	-0.0107853	0.104099	0.00563587	-0.139754	0.205487	0.0215652	0.271536	-0.110147	-0.15268	-0.163247	-0.103114	-0.115695	0.155116	-0.0584818	-0.0307238	0.169924	0.2716	0.299057	0.0943998	0.121983	0.208401	0.304668	1	0.225292	0.255172	0.190682	0.267003	-0.151137	-0.025867	-0.00550731	Sugared soft drinks	KY100_29
Low-calory soft drinks	-0.0339871	0.0294788	0.119044	-0.0109237	-0.069823	0.0700954	0.168196	0.0795319	0.0938769	0.0021633	-0.0604435	0.164138	0.0387557	0.0148353	-0.0038687	0.0379303	-0.0648827	0.0656049	-0.0196157	0.115546	0.0605027	0.127071	0.0901	0.130597	0.0848793	0.133357	0.188374	0.225292	1	0.240425	0.181041	0.24062	0.00172476	0.0902654	-0.0691612	Low-calory soft drinks	KY100_30
Salty snacks	-0.114431	0.0685793	0.182836	0.00340881	-0.180839	0.0881625	0.270863	0.0564179	-0.0608139	0.169222	-0.118823	0.333646	-0.0162012	-0.0649561	-0.11442	-0.0671906	-0.181409	0.0625941	-0.081433	0.113955	0.0974445	0.171551	0.152323	0.0845002	0.100704	0.273807	0.291005	0.255172	0.240425	1	0.301828	0.419915	-0.146925	-0.112722	-0.101839	Salty snacks	KY100_31
Store bought ready-to-eat meals	-0.0848873	0.0710646	0.119045	0.00279262	-0.157442	0.0738606	0.216126	0.081589	-0.0464323	0.094597	-0.158391	0.240713	-0.0630836	-0.115542	-0.115873	-0.0629285	-0.193562	0.0550109	-0.110027	0.0990025	0.0593256	0.206415	0.132552	0.0453698	0.0760997	0.182021	0.182921	0.190682	0.181041	0.301828	1	0.371836	-0.140915	-0.0851736	-0.120371	Store bought ready-to-eat meals	KY100_35
Fast food	-0.121252	0.064233	0.177672	-0.0236578	-0.213522	0.0609865	0.242387	0.0460784	-0.0500063	0.129412	-0.147014	0.366072	-0.0305838	-0.0911953	-0.139046	-0.106654	-0.202098	0.0488304	-0.103483	0.147028	0.105955	0.158392	0.120807	0.0773487	0.0868203	0.217591	0.223056	0.267003	0.24062	0.419915	0.371836	1	-0.155446	-0.090102	-0.110869	Fast food	KY100_37
Healthy food score	0.343511	0.260884	-0.0954937	0.107009	0.259064	0.187972	0.0696111	0.236963	0.497396	-0.137895	0.214153	-0.157892	0.647502	0.550546	0.490876	0.560826	0.477385	0.312481	0.359596	0.269082	-0.035083	-0.207261	-0.212803	0.0956567	-0.0132147	0.0139622	-0.0723205	-0.151137	0.00172476	-0.146925	-0.140915	-0.155446	1	-0.0012472	-0.0162112	Healthy food score	HFC_score
BMI	0.0537572	-0.0394547	0.0146659	-0.00723034	0.0801475	-0.100146	-0.134216	-0.0756159	0.0674139	-0.102304	0.0947728	-0.0459173	-0.0794495	0.0247362	0.0476024	0.0195095	0.0872105	-0.0441685	0.0666996	-0.0503535	0.00796779	0.0744853	0.0506858	0.0819184	0.027981	-0.129209	-0.0920632	-0.025867	0.0902654	-0.112722	-0.0851736	-0.090102	-0.0012472	1	0.146347	BMI	BMI
Cholesterol	0.0691537	-0.042505	-0.00862963	-0.0189422	0.0296279	-0.103392	-0.12827	-0.0820418	-0.0118674	-0.0169947	0.0795086	-0.0320886	-0.0613358	-0.00991428	0.00175163	-0.0355041	0.0399867	-0.0155805	0.0718111	-0.0640555	0.0135155	0.0475853	0.0574785	-0.00155824	0.0112762	-0.0767535	-0.0725841	-0.00550731	-0.0691612	-0.101839	-0.120371	-0.110869	-0.0162112	0.146347	1	Cholesterol	KOL
